# Supplementary material for: Hydrogen sulfide aggravates neutrophil infiltration, vascular remodeling and elastase-induced abdominal aortic aneurysm in male mice
Source: Commun Med (Lond). 2025 Jul 1;5:267. doi: 10.1038/s43856-025-00978-5 (PMC12217252; doi:10.1038/s43856-025-00978-5)
Supplement: Supplementary file 4 — Supplementary data 1 [file 43856_2025_978_MOESM4_ESM.xlsx]

## Sheet: Figure 1a
*Survival of WT-BAPN-STS
		Ctrl	STS
971-0	14	0				Comparison of Survival Curves
971-1	14	0
971-2	14	0				Log-rank (Mantel-Cox) test
971-3	14	0				Chi square	4.04
973-0	14	0				df	1
973-1	14	0				P value	0.04
973-2	14	0				P value summary	*
973-3	14	0				Are the survival curves sig different?	Yes
970-0	2		1
970-1	14		0			Gehan-Breslow-Wilcoxon test
970-2	14		0			Chi square	4.203
970-3	14		0			df	1
972-0	14	0				P value	0.04
972-1	14	0				P value summary	*
972-2	14	0				Are the survival curves sig different?	Yes
972-3	14	0
969-0	14		0
969-1	14		0
969-2	14		0
969-3	14		0
968-0	1.5		1
968-1	14		0
968-3	14		0
1057-0	14	0
1052-0	8		1
1052-1	14		0
1052-2	2		1
1051-0	14		0
1051-1	14		0
1051-2	1		1
1051-3	14		0
1053-0	14		0
1053-1	14		0
1053-3	2		1
1054-0	14	0
1054-1	14	0
1054-2	14	0
1054-3	14	0
1055-1	14	0
1055-2	3	1
1055-3	14	0
Mean abdominal aortic area
	Ctrl																		STS
sham	1.5	1.5	1.6	1.3	1.4	1.3	1.4												1.6	1.7	1.5	1.3	1.8	1.4
AAA	3	4.6	5.3	3.8	3.2	5.1	4.5	3.2	3.4	2.6	3.5	3.8	4.4	8*	4.2	5.3	5.1	4.7	12	3.3*	10	5.3	4.2	5	13	9.2	3.7	4.8	16	6.7
	Two-way ANOVA	Ordinary						Difference between column means				Interaction CI
	Alpha	0.05						Predicted (LS) mean of Ctrl	2.76			Mean diff, A1 - B1	-0.121
								Predicted (LS) mean of STS	4.66			Mean diff, A2 - B2	-3.67
	Source of Variation	% of total variation	P value	P value summary	Significant?			Difference between predicted means	-1.89			(A1 -B1) - (A2 - B2)	3.55
	Interaction	6.14	0.03	*	Yes			SE of difference	0.781			95% CI of difference	0.384 to 6.71
	AAA vs. Sham operated	38.6	<0.001	***	Yes			95% CI of difference	-3.47 to -0.313			(B1 - A1) - (B2 - A2)	-3.55
	Ctrl vs STS	7.01	0.02	*	Yes							95% CI of difference	-6.71 to -0.384
								Difference between row means
	ANOVA table	SS (Type III)	DF	MS	F (DFn, DFd)	P value		Predicted (LS) mean of sham	1.49
	Interaction	27.8	1	27.8	F (1, 38) = 5.15	P=0.03		Predicted (LS) mean of AAA	5.93
	AAA vs. Sham operated	175	1	175	F (1, 38) = 32.4	P<0.001		Difference between predicted means	-4.44			excluded because identified as outlier by the ROUT method (Q = 0.5%)
	Ctrl vs STS	31.8	1	31.8	F (1, 38) = 5.89	P=0.02		SE of difference	0.781
	Residual	205	38	5.4				95% CI of difference	-6.02 to -2.86
AAA curves
distance from renal arteries (mm)	Ctrl																		STS
0.14	1.4	1.7	1.6	1.6	1.4	1.6	1.4	1.3	1.4	1.3	1.5	1.6	1.2	4.3	4.1	3.1	1.5	1.2	2.5	1.3	2.5	1.4	1.5	1.3	1.3	1.4	1.7	1.6	3.3	4
0.34	1.4	1.7	1.6	1.6	1.4	1.6	1.4	1.3	1.4	1.3	1.5	1.6	1.6	7.9	4.6	6	3.2	3.3	5.3	1.6	4.2	1.6	1.6	1.7	5	7.4	1.6	1.3	13.3	3.3
0.44	5.5	3.3	2.9	2.9	4.4	3	4.5	2	3.6	1.9	2.3	4.1	10.6	9.7	4.5	5.2	5.3	7.5	16.4	1.3	4.5	2.04994	2.6	4.7	10.8	9.9	2.9	3.2	22.1	5.1
0.54	3.1	5.3	3.3	7.5	2.1	9.4	5.4	3	3.9	3.3	3.7	4.8	4.1	8.8	4.8	5.6	7.6	6.2	22.6	2.8	20.4	16.7	4.8	4.9	15.2	10.8	3.3	8.3	25.6	6.8
0.74	2.2	5.1	6	4.1	4.3	8.8	6.7	2.6	4.2	2.6	5.2	4.2	4.8	9.1	4.4	7.6	6	4.6	24.2	4.5	23.6	6.7	8.1	4.8	16.7	11.5	3.2	6.2	23.8	8.1
0.94	2	4.6	8.3	2.5	3.9	4.7	3.3	4.6	3.7	2.4	3.9	4.8	4.3	9.4	3.3	6.2	5.3	7.5	20.8	4	15.7	4.3	5.6	9.4	16.1	10.9	3.8	4.8	21.9	5.3
1.14	2.2	5.6	6.1	2.1	3.2	3.3	4.1	4.7	3	1.5	2.4	2.9	3.6	8.4	3.9	4.2	5.3	5.9	10.2	2.9	9.3	2.9	3.6	4.4	15	9.1	4	4.7	16.5	10.2
1.34	1.6	3.4	1.3	1.5	1.4	1.4	2.8	2.3	2	1.1	1.4	1.7	2.9	7.6	4.1	5.2	6.8	5	5.4	2.5	7.1	2.4	2.8	3.6	14	9.4	3.9	4.4	11.7	8
1.54	1.4	1.6	1.3	1.6	1.3	1.2	1.7	1.6	1.4	1.3	1.4	1.1	1.6	6.4	4.2	5.4	4.7	3.6	5.3	1.2	6.6	2	1.8	3.4	14.7	8.5	4.6	3.4	10.7	8.6
1.74					1.2	1.5	1.3	1.3	1.5					0.9	4.3	4.2		3.7	2.2	1.1	6.5	1.2	1.6	1.3	10.3	7.5	1.4	3.2	10.4	7.1
AUC Area
Ctrl	STS				Unpaired t test			F test to compare variances
0.608	14.85				P value	<0.001		F, DFn, Dfd	17.80, 10, 16
2.272	1.052*				P value summary	***		P value	<0.001
1.908	12.28				Significantly different (P < 0.05)?	Yes		P value summary	***
1.249	3.273				One- or two-tailed P value?	Two-tailed		Significantly different (P < 0.05)?	Yes
1.134	2.412				t, df	t=3.951, df=26
2.592	3.141
2.078	17.82				How big is the difference?			Normality of Residuals
1.307	11.64				Mean of column A	2.326		Test name	Statistics	P value	Passed normality test (alpha=0.05)?
1.29	2.064				Mean of column B	9.305		Anderson-Darling (A2*)	0.8611	0.02	No
0.41	3.623				Difference between means (B - A) ± SEM	6.978 ± 1.766		D'Agostino-Pearson omnibus (K2)	6.526	0.04	No
1.079	22.44				95% confidence interval	3.348 to 10.61		Shapiro-Wilk (W)	0.9184	0.03	No
1.517	8.808				R squared (eta squared)	0.3752		Kolmogorov-Smirnov (distance)	0.1558	0.08	Yes
2.041
8.395*
4.005
5.792
4.858
5.409
Max area
Ctrl	STS				Unpaired t test			F test to compare variances
5.5	24.2				P value	<0.001		F, DFn, Dfd	18.86, 10, 16
5.6	4.5*				P value summary	***		P value	<0.001
8.3	23.6				Significantly different (P < 0.05)?	Yes		P value summary	***
7.5	16.7				One- or two-tailed P value?	Two-tailed		Significantly different (P < 0.05)?	Yes
4.4	8.1				t, df	t=4.541, df=26
9.4	9.4							Normality of Residuals
6.7	16.7				How big is the difference?			Test name	Statistics	P value	Passed normality test (alpha=0.05)?
4.7	11.5				Mean of column A	6.1		Anderson-Darling (A2*)	0.7169	0.05	Yes
4.2	4.6				Mean of column B	14.45		D'Agostino-Pearson omnibus (K2)	3.431	0.18	Yes
3.3	8.3				Difference between means (B - A) ± SEM	8.345 ± 1.838		Shapiro-Wilk (W)	0.9387	0.1	Yes
5.2	25.6				95% confidence interval	4.568 to 12.12		Kolmogorov-Smirnov (distance)	0.1714	0.03	No
4.8	10.2				R squared (eta squared)	0.4423
6.6
9.7*
4.8
7.6
7.6
7.5
Score elastin degradation grade					Unpaired t test			F test to compare variances
Ctrl	STS				P value	0.02		F, DFn, Dfd	2.792, 12, 17
7	28				P value summary	*		P value	0.05
19	2*				Significantly different (P < 0.05)?	Yes		P value summary	ns
14	15				One- or two-tailed P value?	Two-tailed		Significantly different (P < 0.05)?	No
14	10				t, df	t=2.375, df=29
14	15							Normality of Residuals
14	10				How big is the difference?			Test name	Statistics	P value	Passed normality test (alpha=0.05)?
14	17				Mean of column A	19.89		Anderson-Darling (A2*)	0.7038	0.06	Yes
6	29				Mean of column B	34.23		D'Agostino-Pearson omnibus (K2)	2.707	0.26	Yes
10	63				Difference between means (B - A) ± SEM	14.34 ± 6.039		Shapiro-Wilk (W)	0.9365	0.07	Yes
5	64				95% confidence interval	1.990 to 26.69		Kolmogorov-Smirnov (distance)	0.1741	0.02	No
10	40				R squared (eta squared)	0.1628
17	38
42	66
26	50
48*
36
44
30
36

## Sheet: Figure 1b
AAA curves for AUC
distance from renal arteries (mm)	Ctrl												STS
0.14	1.4	1.3	1.2						1.2				1.4		1.6	2.2			1.3	1.5	1.6
0.24	1.5	1.6	1.2	1.5	1.5	1.4	1.6	1.4	1.8	1.3	1.5	1.4	2.3	1.4	2.3	4	1.5	1.5	2.5	2.3	3.6
0.34	3.7	3	2.3	2.1	3.2	2.8	2.1	2	5.3	2.8	3	2.6	7.3	3.4	4.9	4.8	5	3.9	8	5.3	4.8
0.44	3.1	2.9	3.3	2.8	5.4	4	2	3.9	5.7	5.9	5.4	2.9	7.3	6.9	7.4	5.3	6.6	5.9	4.4	4.1	6.4
0.54	3.1	3.3	3.1	2.8	6.5	3.4	3.9	3.8	9.6	5.3	4.1	5.2	6.5	5.8	3	3.1	7.7	5	3.8	3.8	9.5
0.64	3.7	3.3	3.1	3.4	7.1	1.9	3.3	2.8	17.4	2	2	2.2	4.4	4.3	3.1	2.9	4.9	3.8	13.8	3.8	5.5
0.74	4.2	3.4	3.4	3.2	4.5	3.6	4.1	4.5	5.9	1.2	2.6	1.2	4.9	4.8	2.5	3.8	3.1	3.3	3.6	7.6	5.2
0.84	1.3	1.4	2.5	1.5	1.5	1.4	1.6	1.4	1.5	1.4	1.5		5	3.2	1.9	4.3	1.7	1.6	1.5	3.6	2.5
0.94
1.04
				excluded because identified as outlier by the ROUT method (Q = 0.5%)
AAA Area AUC
Ctrl	STS			Unpaired t test			How big is the difference?			Normality of Residuals
1.208	3.335			P value	<0.001		Mean of column A	1.19		Test name	Statistics	P value	Passed normality test (alpha=0.05)?
1.009	2.729			P value summary	***		Mean of column B	2.5		Anderson-Darling (A2*)	0.576	0.12	Yes
1.299	1.582			Significantly different (P < 0.05)?	Yes		Difference between means (B - A) ± SEM	1.31 ± 0.253		D'Agostino-Pearson omnibus (K2)	3.57	0.17	Yes
0.882	2.347			One- or two-tailed P value?	Two-tailed		95% confidence interval	0.782 to 1.84		Shapiro-Wilk (W)	0.938	0.22	Yes
2.51	2.484			t, df	t=5.20, df=18		R squared (eta squared)	0.6		Kolmogorov-Smirnov (distance)	0.184	0.07	Yes
0.935	1.769
1.011	3.418						F test to compare variances
1.194	1.926						F, DFn, Dfd	1.98, 8, 10
4.959*	2.902						P value	0.31
1.166							P value summary	ns
1.105							Significantly different (P < 0.05)?	No
0.7275
mean area				Unpaired t test			How big is the difference?			Normality of Residuals
Ctrl	STS			P value	<0.001		Mean of column A	2.81		Test name	Statistics	P value	Passed normality test (alpha=0.05)?
2.8	4.9			P value summary	***		Mean of column B	4.23		Anderson-Darling (A2*)	0.713	0.05	Yes
2.5	4.3			Significantly different (P < 0.05)?	Yes		Difference between means (B - A) ± SEM	1.42 ± 0.242		D'Agostino-Pearson omnibus (K2)	5.59	0.06	Yes
2.5	3.3			One- or two-tailed P value?	Two-tailed		95% confidence interval	0.916 to 1.93		Shapiro-Wilk (W)	0.922	0.11	Yes
2.5	3.8			t, df	t=5.89, df=18		R squared (eta squared)	0.658		Kolmogorov-Smirnov (distance)	0.181	0.08	Yes
4.2	4.4
2.6	3.6						F test to compare variances
2.7	4.9						F, DFn, Dfd	1.55, 8, 10
2.8	4						P value	0.51
6.1*	4.9						P value summary	ns
2.8							Significantly different (P < 0.05)?	No
2.9
2.6
max area				Unpaired t test			How big is the difference?			Normality of Residuals
Ctrl	STS			P value	0.002		Mean of column A	4.6		Test name	Statistics	P value	Passed normality test (alpha=0.05)?
4.2	7.3			P value summary	**		Mean of column B	7.589		Anderson-Darling (A2*)	0.7059	0.06	Yes
3.4	6.9			Significantly different (P < 0.05)?	Yes		Difference between means (B - A) ± SEM	2.989 ± 0.8268		D'Agostino-Pearson omnibus (K2)	12.84	0.002	No
3.4	7.4			One- or two-tailed P value?	Two-tailed		95% confidence interval	1.252 to 4.726		Shapiro-Wilk (W)	0.8836	0.02	No
3.4	5.3			t, df	t=3.615, df=18		R squared (eta squared)	0.4206		Kolmogorov-Smirnov (distance)	0.1753	>0.10	Yes
7.1	7.7
4	5.9						F test to compare variances
4.1	13						F, DFn, Dfd	4.173, 8, 10
4.5	5.3						P value	0.04
17.4*	9.5						P value summary	*
5.9							Significantly different (P < 0.05)?	Yes
5.4
5.2
Elastin Degradation grade				Unpaired t test			How big is the difference?			Normality of Residuals
Ctrl	STS			P value	<0.001		Mean of column A	7.45		Test name	Statistics	P value	Passed normality test (alpha=0.05)?
7	14			P value summary	***		Mean of column B	12.7		Anderson-Darling (A2*)	0.68	0.06	Yes
6	15			Significantly different (P < 0.05)?	Yes		Difference between means (B - A) ± SEM	5.21 ± 1.26		D'Agostino-Pearson omnibus (K2)	5.63	0.06	Yes
8	5			One- or two-tailed P value?	Two-tailed		95% confidence interval	2.57 to 7.85		Shapiro-Wilk (W)	0.909	0.06	Yes
6	11			t, df	t=4.15, df=18		R squared (eta squared)	0.489		Kolmogorov-Smirnov (distance)	0.22	0.01	No
7	11
6	13						F test to compare variances
9	18						F, DFn, Dfd	5.33, 8, 10
11	16						P value	0.02
9*	11						P value summary	*
7							Significantly different (P < 0.05)?	Yes
9
6

## Sheet: Figure 2a-c
*Survival of Cse+/- and Cse-/-
	days	Cse+/+	Cse-/-
955-1	3		1
953-0	14	0				Log-rank (Mantel-Cox) test
953-3	2	1				Chi square	0.7615
953-4	14	0				df	1
954-0	14		0			P value	0.3828
954-1	14		0			P value summary	ns
954-2	14		0			Are the survival curves sig different?	No
956-0	5	1				Gehan-Breslow-Wilcoxon test
956-1	5	1				Chi square	0.706
956-2	4	1				df	1
957-0	14		0			P value	0.4008
958-0	14	0				P value summary	ns
958-1	14	0				Are the survival curves sig different?	No
958-2	14	0
958-3	14	0
1031-1	14		0
1031-2	14		0
1031-3	14		0
1030-1	14		0
1030-2	14		0
1027-0	14	0
1027-1	14	0
1027-2	14	0
1029-1	14	0
1028-1	14	0
1028-2	14	0
AAA curves
distance from renal arteries (mm)	Cse+/+																				Cse-/-
0.14	2.9			1.4		1.5						1.8						2.8					1				1.5		2.07
0.24	4.5	1.3	1.3	4.2	1.6	3	3.8	2.4	5.21686	4.4	5.9		3.7	6.1	7	5.12	6.69	4.2	7.4	5.2	1.2	1.3	2.7	1		1.2	2	1.4	1.7	4.1	4.9	1.2411	5.6	3.2	4.5	1.5	1.5
0.34	6.4	4.3	4.3	4.3	4.3	6.8	5.2	1.7	3.2	5.1	4.9	3.8		7.2	5.8	4.58		3.7	8.8	4	1.7	1.9	3.6	2	2.3	2	2.5	4.8	2.36	4	5.6	1.4	9.6	3.2	5.3	3.6	3.4
0.44	5.7	4.5	5.7	5.2	5.7	4.1	5.8	5.1	3.1	3.4	4	4.3	4.2				7.1	4.6	11.8	3.8	4.4	2.3	5.1	3.8	2.5	1.9	2.7	3.5	2.3	4.8	4.9			5
0.54	5.1	2.8	5.4	2.9	3.3	3.1	6.4	3.2	2.9	2.8	3.5		3.9	6.4	5.9	6.21	6.88				1.3	2.3	3	3.1	5.1	1.5	3.6	2.3	2.25	3.4	4.9	3.7	5.2	12.1*	5.8	5.6	4.1
0.64	3.6	3.2	2.2	2.6	2.4	3.3	7.3	3.6	3.5	2.8	3.3	3.9		5.4	6.3			5.4	13	3.2	2.2	2.7	2.5	3.6	2.7	1.2	4.7	2.2	2.14	2.7		4.7	4.8	14.7*	6.2		6.1
0.74	1.6	3.1				1.4	6.9		4.1	2.8	3.8		3.5	5.4	6.1	5.78	6.43					2.1						2.5	2.36	2.6		3.2
0.84		1.5		1.4			6.3		5.6	2.4	3.9							5.7	11.4	3.7		1.4		1.3	1.5		1.3	1.8	1.2	2.4					4.6	6	5.5
0.94							3		2.4		2.3			3	3	4.64	6.26											1		1.6		1.5	1.2		4.9
1.04															1.4			3																	3	1.5
												excluded because identified as outlier by the ROUT method (Q = 0.5%)
AUC from curves				Unpaired t test			F test to compare variances
Cse+/+	Cse-/-			P value	0.005		F, DFn, Dfd	1.104, 18, 16
1.635	0.3337			P value summary	**		P value	0.85
1.031	0.3731			Significantly different (P < 0.05)?	Yes		P value summary	ns
1.116	0.83			One- or two-tailed P value?	Two-tailed		Significantly different (P < 0.05)?	No
1.082	0.7385			t, df	t=2.978, df=34
0.93	0.68						Normality of Residuals
1.201	0.1013			How big is the difference?			Test name	Statistics	P value	Passed normality test (alpha=0.05)?
2.765	0.9174			Mean of column A	1.544		Anderson-Darling (A2*)	1.188	0.004	No
0.89	0.7903			Mean of column B	0.9351		D'Agostino-Pearson omnibus (K2)	4.204	0.12	Yes
1.321	0.3938			Difference between means (B - A) ± SEM	-0.6085 ± 0.2043		Shapiro-Wilk (W)	0.9068	0.005	No
1.13	1.175			95% confidence interval	-1.024 to -0.1933		Kolmogorov-Smirnov (distance)	0.1525	0.03	No
1.54	1.09			R squared (eta squared)	0.2069
0.775	0.7438
1.185	2.14
2.405	0.43
2.29	1.38
2.013	2.015
2.659	1.765
2.02
3.86*
1.34
Max lumen area				Unpaired t test			F test to compare variances
Cse+/+	Cse-/-			P value	0.002		F, DFn, Dfd	1.663, 16, 18
6.4	4.4			P value summary	**		P value	0.3
4.5	2.7			Significantly different (P < 0.05)?	Yes		P value summary	ns
5.7	5.1			One- or two-tailed P value?	Two-tailed		Significantly different (P < 0.05)?	No
5.2	3.8			t, df	t=3.405, df=34
5.7	5.1						Normality of Residuals
6.8	2			How big is the difference?			Test name	Statistics	P value	Passed normality test (alpha=0.05)?
7.3	4.7			Mean of column A	5.8		Anderson-Darling (A2*)	0.3504	0.45	Yes
5.1	4.8			Mean of column B	4.529		D'Agostino-Pearson omnibus (K2)	1.508	0.47	Yes
5.6	2.4			Difference between means (B - A) ± SEM	-1.271 ± 0.3731		Shapiro-Wilk (W)	0.9631	0.27	Yes
5.1	4.8			95% confidence interval	-2.029 to -0.5123		Kolmogorov-Smirnov (distance)	0.09463	>0.10	Yes
5.9	5.6			R squared (eta squared)	0.2543
4.3	4.7
4.2	3.6
7.2	5
7	6.2
6.2	6
7.1	6.1
5.7
13*
5.2
Score elastin degradation grade
Cse+/+	Cse-/-			Unpaired t test			F test to compare variances
16	7			P value	0.07		F, DFn, Dfd	1.799, 18, 16
17	8			P value summary	ns		P value	0.24
10	11			Significantly different (P < 0.05)?	No		P value summary	ns
6	19			One- or two-tailed P value?	Two-tailed		Significantly different (P < 0.05)?	No
12	11			t, df	t=1.862, df=34
10	11						Normality of Residuals
11	15			How big is the difference?			Test name	Statistics	P value	Passed normality test (alpha=0.05)?
21	14			Mean of column A	17.47		Anderson-Darling (A2*)	0.2193	0.82	Yes
19	15			Mean of column B	13.94		D'Agostino-Pearson omnibus (K2)	0.8383	0.66	Yes
16	10			Difference between means (B - A) ± SEM	-3.533 ± 1.897		Shapiro-Wilk (W)	0.9845	0.88	Yes
20	9			95% confidence interval	-7.388 to 0.3225		Kolmogorov-Smirnov (distance)	0.08705	>0.10	Yes
24	13			R squared (eta squared)	0.09256
17	20
13	13
26	20
19	24
18	17
31
25*
26
Figure 2c
mean broken lamina
Cse+/+	Cse-/-		Unpaired t test			F test to compare variances
1.4	2.6		P value	<0.001		F, DFn, Dfd	1.683, 14, 13
1.4	2.8		P value summary	***		P value	0.36
1.2	1.6		Significantly different (P < 0.05)?	Yes		P value summary	ns
0.8	2.4		One- or two-tailed P value?	Two-tailed		Significantly different (P < 0.05)?	No
1.9	1.9		t, df	t=4.032, df=27
1.1	3					Normality of Residuals
3	3.2		How big is the difference?			Test name	Statistics	P value	Passed normality test (alpha=0.05)?
3	2.8		Mean of column A	1.873		Anderson-Darling (A2*)	0.2828	0.61	Yes
2	3		Mean of column B	2.779		D'Agostino-Pearson omnibus (K2)	0.01183	>0.99	Yes
2.8	3		Difference between means (B - A) ± SEM	0.9052 ± 0.2245		Shapiro-Wilk (W)	0.9743	0.68	Yes
2.3	3		95% confidence interval	0.4446 to 1.366		Kolmogorov-Smirnov (distance)	0.1131	>0.10	Yes
1.8	3.5		R squared (eta squared)	0.3759
2	2.8
1.6	3.3
1.8

## Sheet: Figure 3b-e
Figure3b											Figure 3c											Figure 3d											Figure 3e
F4/80											F4/80											MPO											MPO
Ctrl	STS										Cse+/+	Cse-/-										Ctrl	STS 2.5										Cse+/+	Cse-/-
9.44806	8.86682		Unpaired t test			F test to compare variances					8.68	10.91		Unpaired t test								1.33969	2.22276		Unpaired t test			F test to compare variances					14.02	13.38*		Unpaired t test
9.03831	4.56603		P value	0.01		F, DFn, Dfd	1.026, 12, 15				6.28	8.7		P value	0.05		F test to compare variances					0.112593	0.416654		P value	0.02		F, DFn, Dfd	1.812, 8, 7				11.46	5.06		P value	0.29		F test to compare variances
10.8009	2.45472		P value summary	*		P value	0.95				10.4	2.08		P value summary	*		F, DFn, Dfd	7.989, 6, 8				2.620216*	0.090239*		P value summary	*		P value	0.45				6.8	7.02		P value summary	ns		F, DFn, Dfd	2.502, 21, 15
25.0561	10.1899		Significantly different (P < 0.05)?	Yes		P value summary	ns				8.82	9.12		Significantly different (P < 0.05)?	Yes		P value	0.01				0.477472	2.2034		Significantly different (P < 0.05)?	Yes		P value summary	ns				6.6	6.01		Significantly different (P < 0.05)?	No		P value	0.07
21.9616	5.14716		One- or two-tailed P value?	Two-tailed		Significantly different (P < 0.05)?	No				1.58	22.38		One- or two-tailed P value?	Two-tailed		P value summary	**				0.215275	2.53561		One- or two-tailed P value?	Two-tailed		Significantly different (P < 0.05)?	No				3.78	4.62		One- or two-tailed P value?	Two-tailed		P value summary	ns
18.2617	18.3861		t, df	t=2.685, df=27							4.55	25.53		t, df	t=2.192, df=14		Significantly different (P < 0.05)?	Yes				0.304846	0.136346*		t, df	t=2.696, df=15							2.27	2.51		t, df	t=1.076, df=36		Significantly different (P < 0.05)?	No
15.2433	10.0856										5.88	17.5										0.289249	1.11607										2.64	3.06
12.2074	11.6654										8											0.427786	0.343853*										2.68	4.37
16.0803	12.7104		How big is the difference?			Test for normal distribution					10.8			How big is the difference?			Test for normal distribution					1.51351	0.968814		How big is the difference?			Test for normal distribution					10.28	6.76		How big is the difference?			Test for normal distribution
14.5739	16.1859		Mean of column A	14.71		D'Agostino & Pearson test								Mean of column A	7.221		D'Agostino & Pearson test						1.1158		Mean of column A	0.5851		D'Agostino & Pearson test					2.86	5.07		Mean of column A	5.375		D'Agostino & Pearson test
12.8769	9.15344		Mean of column B	10.18		K2	3.504	0.01819						Mean of column B	13.75		K2	1.148	N too small				1.2486		Mean of column B	1.422		K2	2.919	1.118			1.72	0.89		Mean of column B	4.292		K2	3.138	1.399
19.2855	14.0277		Difference between means (B - A) ± SEM	-4.522 ± 1.684		P value	0.17	>0.99						Difference between means (B - A) ± SEM	6.525 ± 2.976		P value	0.5632					0.971488		Difference between means (A - B) ± SEM	-0.8371 ± 0.3104		P value	0.23	0.57			2.35	5.8		Difference between means (B - A) ± SEM	-1.083 ± 1.006		P value	0.2083	0.4969
13.5231	8.94796		95% confidence interval	-7.978 to -1.066		Passed normality test (alpha=0.05)?	Yes	Yes						95% confidence interval	0.1409 to 12.91		Passed normality test (alpha=0.05)?	Yes							95% confidence interval	-1.499 to -0.1754		Passed normality test (alpha=0.05)?	Yes	Yes			4.56	1.13		95% confidence interval	-3.123 to 0.9579		Passed normality test (alpha=0.05)?	Yes	Yes
12.3766			R squared (eta squared)	0.2107		P value summary	ns	ns						R squared (eta squared)	0.2555		P value summary	ns							R squared (eta squared)	0.3265		P value summary	ns	ns			3.91	4.89		R squared (eta squared)	0.03116		P value summary	ns	ns
11.0765																																	0.86	2.03
13.4773						Anderson-Darling test											Anderson-Darling test											Anderson-Darling test					6.54	1.35					Anderson-Darling test
						A2*	0.4601	0.1952									A2*	0.2354	N too small									A2*	0.8806	0.5901			9.12	8.1					A2*	0.4658	0.3098
						P value	0.23	0.86									P value	0.7062										P value	0.01	0.09			5.61						P value	0.2286	0.5194
						Passed normality test (alpha=0.05)?	Yes	Yes									Passed normality test (alpha=0.05)?	Yes										Passed normality test (alpha=0.05)?	No	Yes			4.78						Passed normality test (alpha=0.05)?	Yes	Yes
						P value summary	ns	ns									P value summary	ns										P value summary	*	ns			7.14						P value summary	ns	ns
																																	7.47
						Shapiro-Wilk test											Shapiro-Wilk test					excluded because identified as outlier by the ROUT method (Q = 1%)						Shapiro-Wilk test					0.79						Shapiro-Wilk test
						W	0.9243	0.9767									W	0.9476	0.95									W	0.7752	0.8843									W	0.9347	0.9509
						P value	0.2	0.96									P value	0.6635	0.7301									P value	0.02	0.17									P value	0.1538	0.5041
						Passed normality test (alpha=0.05)?	Yes	Yes									Passed normality test (alpha=0.05)?	Yes	Yes									Passed normality test (alpha=0.05)?	No	Yes									Passed normality test (alpha=0.05)?	Yes	Yes
						P value summary	ns	ns									P value summary	ns	ns									P value summary	*	ns									P value summary	ns	ns
																																	excluded because identified as outlier by the ROUT method (Q = 0.5%)
						Kolmogorov-Smirnov test											Kolmogorov-Smirnov test											Kolmogorov-Smirnov test											Kolmogorov-Smirnov test
						KS distance	0.1665	0.1552									KS distance	0.1595	0.2043									KS distance	0.3299	0.2621									KS distance	0.1251	0.1389
						P value	>0.10	>0.10									P value	>0.1000	>0.1000									P value	0.01	0.07									P value	>0.1000	>0.1000
						Passed normality test (alpha=0.05)?	Yes	Yes									Passed normality test (alpha=0.05)?	Yes	Yes									Passed normality test (alpha=0.05)?	No	Yes									Passed normality test (alpha=0.05)?	Yes	Yes
						P value summary	ns	ns									P value summary	ns	ns									P value summary	*	ns									P value summary	ns	ns
						Number of values	16	13									Number of values	9	7									Number of values	8	9									Number of values	22	16
CD86											CD86											MMP9											MMP9
Ctrl	STS										Cse+/+	Cse-/-										Ctrl	STS 2.5										Cse+/+	Cse-/-
7.5004	1.11402		Unpaired t test			F test to compare variances					2.34	5		Unpaired t test								2.18296	3.49837		Unpaired t test			F test to compare variances					3.76	0.88
4.90975	0.339126536*		P value	0.01		F, DFn, Dfd	1.482, 16, 13				3.71	3.14		P value	0.04		F test to compare variances					0.491168	1.30541		P value	0.03		F, DFn, Dfd	3.033, 8, 7				3.88	3.76*		Unpaired t test			F test to compare variances
5.67342	9.8398		P value summary	*		P value	0.48				6.23	6.41		P value summary	*		F, DFn, Dfd	1.380, 16, 20				3.985582*	0.546159*		P value summary	*		P value	0.16				3.22	0.81		P value	0.002		F, DFn, Dfd	3.166, 19, 17
7.49872	6.29965		Significantly different (P < 0.05)?	Yes		P value summary	ns				4.98	7.91		Significantly different (P < 0.05)?	Yes		P value	0.49				0.73456	3.6438		Significantly different (P < 0.05)?	Yes		P value summary	ns				4.45	1.99		P value summary	**		P value	0.02
11.1311	11.2657		One- or two-tailed P value?	Two-tailed		Significantly different (P < 0.05)?	No				1.18	8.53		One- or two-tailed P value?	Two-tailed		P value summary	ns				0.529526	4.40125		One- or two-tailed P value?	Two-tailed		Significantly different (P < 0.05)?	No				1.64	2.7		Significantly different (P < 0.05)?	Yes		P value summary	*
4.89001	4.13464		t, df	t=2.711, df=29							2.5	3.63		t, df	t=2.188, df=36		Significantly different (P < 0.05)?	No				0.872177	0.774056*		t, df	t=2.406, df=15							0.94	0.66		One- or two-tailed P value?	Two-tailed		Significantly different (P < 0.05)?	Yes
6.14319	2.73819										2.83	2.81										0.603282	1.56167										3.25	1.67		t, df	t=3.259, df=36
9.43708	3.58989										3.15	8.63										0.954872	0.177661*										1.31	0.5					Test for normal distribution
9.45216	7.34394		How big is the difference?			Test for normal distribution					1.45	5.72					Test for normal distribution					2.18394	1.32322		How big is the difference?			Test for normal distribution					0.86*	0.84					D'Agostino & Pearson test
15.0875	10.2141		Mean of column A	9.816		D'Agostino & Pearson test					6.72	4.73		How big is the difference?			D'Agostino & Pearson test						1.55375		Mean of column A	1.069		D'Agostino & Pearson test					0.64	0.88					K2	5.739	9.662
14.0503	8.35039		Mean of column B	6.383		K2	4.606	1.335			2.96	5.66		Mean of column A	3.49		K2	1.595	0.869				1.85663		Mean of column B	2.26		K2	2.68	2.202			1.44	1.13		How big is the difference?			P value	0.06	0.008
13.7209	5.65724		Difference between means (B - A) ± SEM	-3.433 ± 1.266		P value	0.1	0.51			1.02	3.95		Mean of column B	4.868		P value	0.4505	0.6476				1.20015		Difference between means (A - B) ± SEM	-1.191 ± 0.4953		P value	0.26	0.33			0.68*	5.83*		Mean of column A	2.436		Passed normality test (alpha=0.05)?	Yes	No
15.1906	9.58502		95% confidence interval	-6.022 to -0.8428		Passed normality test (alpha=0.05)?	Yes	Yes			2.4	1.43		Difference between means (B - A) ± SEM	1.378 ± 0.6298		Passed normality test (alpha=0.05)?	Yes	Yes						95% confidence interval	-2.247 to -0.1357		Passed normality test (alpha=0.05)?	Yes	Yes			0.74	3.27*		Mean of column B	1.218		P value summary	ns	**
15.2208	4.2816		R squared (eta squared)	0.2022		P value summary	ns	ns			3.5	5.05		95% confidence interval	0.1010 to 2.656		P value summary	ns	ns						R squared (eta squared)	0.2784		P value summary	ns	ns			0.49	0.5		Difference between means (B - A) ± SEM	-1.218 ± 0.3738
9.67639	4.94873										2.64	2.49		R squared (eta squared)	0.1174																		1.99	1.13		95% confidence interval	-1.976 to -0.4600		Anderson-Darling test
11.5566						Anderson-Darling test					5.42	3.3					Anderson-Darling test											Anderson-Darling test					3.55	0.44		R squared (eta squared)	0.2278		A2*	0.526	1.128
5.72632						A2*	0.531	0.2416			3.56	4.37					A2*	0.4168	0.2937									A2*	0.9232	0.8791			3.07	2.66*					P value	0.16	0.004
						P value	0.15	0.72			3.94						P value	0.3017	0.5585			excluded because identified as outlier by the ROUT method (Q = 1%)						P value	0.01	0.01			2	1.71					Passed normality test (alpha=0.05)?	Yes	No
						Passed normality test (alpha=0.05)?	Yes	Yes			6.35						Passed normality test (alpha=0.05)?	Yes	Yes									Passed normality test (alpha=0.05)?	No	No			2.24	1.26					P value summary	ns	**
						P value summary	ns	ns			5.51						P value summary	ns	ns									P value summary	**	*			4.53	3.3
excluded because identified as outlier by the ROUT method (Q = 2%)											0.9																						4.56	0.7					Shapiro-Wilk test
						Shapiro-Wilk test											Shapiro-Wilk test											Shapiro-Wilk test					1.02	0.82					W	0.9195	0.831
						W	0.9017	0.9614									W	0.9415	0.954									W	0.7489	0.7959									P value	0.1	0.004
						P value	0.07	0.75									P value	0.2334	0.5226									P value	0.008	0.02									Passed normality test (alpha=0.05)?	Yes	No
						Passed normality test (alpha=0.05)?	Yes	Yes									Passed normality test (alpha=0.05)?	Yes	Yes									Passed normality test (alpha=0.05)?	No	No									P value summary	ns	**
						P value summary	ns	ns									P value summary	ns	ns									P value summary	**	*
																																	excluded because identified as outlier by the ROUT method (Q = 1%)						Kolmogorov-Smirnov test
						Kolmogorov-Smirnov test											Kolmogorov-Smirnov test											Kolmogorov-Smirnov test											KS distance	0.1248	0.2219
						KS distance	0.1423	0.1334									KS distance	0.1176	0.1125									KS distance	0.3142	0.2954									P value	>0.10	0.02
						P value	>0.10	>0.10									P value	>0.1000	>0.1000									P value	0.02	0.02									Passed normality test (alpha=0.05)?	Yes	No
						Passed normality test (alpha=0.05)?	Yes	Yes									Passed normality test (alpha=0.05)?	Yes	Yes									Passed normality test (alpha=0.05)?	No	No									P value summary	ns	*
						P value summary	ns	ns									P value summary	ns	ns									P value summary	*	*
																																							Number of values	20	18
						Number of values	17	14									Number of values	21	17									Number of values	8	9
CD206											CD206											Correlation MPO/MMP9 STS 2.5
Ctrl	STS										Cse+/+	Cse-/-
6.19487	4.20809		Unpaired t test			F test to compare variances					5.53	4.73		Unpaired t test
4.08511	4.31313		P value	0.03		F, DFn, Dfd	1.721, 18, 11				6.91	7.03		P value	0.34		F test to compare variances					MMP9+ area	MPO+ area		Pearson r			Best-fit values
6.64307	8.40902322*		P value summary	*		P value	0.36				12.35	4.14		P value summary	ns		F, DFn, Dfd	1.186, 9, 13				2.18296	1.33969		r	0.973		Slope	0.632
6.56138	4.49423		Significantly different (P < 0.05)?	Yes		P value summary	ns				6.7	10.69		Significantly different (P < 0.05)?	No		P value	0.76				0.491168	0.112593		95% confidence interval	0.926 to 0.991		Y-intercept	-0.0452
3.20633	4.14782		One- or two-tailed P value?	Two-tailed		Significantly different (P < 0.05)?	No				5.82	9.43		One- or two-tailed P value?	Two-tailed		P value summary	ns				3.985582*	2.620216*		R squared	0.947		X-intercept	0.0716
5.94016	4.18874		t, df	t=2.338, df=29							7.52	12.04		t, df	t=0.9669, df=22		Significantly different (P < 0.05)?	No				0.73456	0.477472					1/slope	1.58
5.77333	10.8906318*										8.14	2.95										0.529526	0.215275		P value
7.68815	7.61585										2.71	4.86										0.872177	0.304846		P (two-tailed)	<0.001		Std. Error
10.4521	4.65606					Test for normal distribution					12.53	6.3		How big is the difference?			Test for normal distribution					0.603282	0.289249		P value summary	***		Slope	0.0384
6.79364	4.53341		How big is the difference?			D'Agostino & Pearson test					9.7	5.64		Mean of column A	7.926		D'Agostino & Pearson test					0.954872	0.427786		Significant? (alpha = 0.05)	Yes		Y-intercept	0.0783
3.57417	5.44778		Mean of column A	6.527		K2	0.3149	8.453			10.89			Mean of column B	6.781		K2	0.09828	1.224			2.18394	1.51351
5.48989	5.28567		Mean of column B	5.109		P value	0.85	0.01			5.89			Difference between means (B - A) ± SEM	-1.145 ± 1.184		P value	0.952	0.5422			3.49837	2.22276		Number of XY Pairs	17		95% Confidence Intervals
8.0874	4.25582		Difference between means (B - A) ± SEM	-1.419 ± 0.6068		Passed normality test (alpha=0.05)?	Yes	No			7.21			95% confidence interval	-3.600 to 1.311		Passed normality test (alpha=0.05)?	Yes	Yes			1.30541	0.416654					Slope	0.550 to 0.713
7.05859	8.15774		95% confidence interval	-2.660 to -0.1776		P value summary	ns	*			9.06			R squared (eta squared)	0.04076		P value summary	ns	ns			0.546159*	0.090239*					Y-intercept	-0.212 to 0.122
8.95024			R squared (eta squared)	0.1586																		3.6438	2.2034					X-intercept	-0.216 to 0.304
5.13125						Anderson-Darling test											Anderson-Darling test					4.40125	2.53561
7.72369						A2*	0.2036	1.508									A2*	0.2706	0.363			0.774056*	0.136346*					Goodness of Fit
7.20212						P value	0.85	<0.001									P value	0.6181	0.3658			1.56167	1.11607					R squared	0.947
7.4632						Passed normality test (alpha=0.05)?	Yes	No									Passed normality test (alpha=0.05)?	Yes	Yes			0.177661*	0.343853*					Sy.x	0.178
						P value summary	ns	***									P value summary	ns	ns			1.32322	0.968814
																						1.55375	1.1158					Is slope significantly non-zero?
						Shapiro-Wilk test											Shapiro-Wilk test					1.85663	1.2486					F	271
						W	0.9792	0.7098									W	0.9609	0.9269			1.20015	0.971488					DFn, DFd	1, 15
						P value	0.93	0.001									P value	0.7376	0.4183									P value	<0.001
excluded because identified as outlier by the ROUT method (Q = 0.5%)						Passed normality test (alpha=0.05)?	Yes	No									Passed normality test (alpha=0.05)?	Yes	Yes									Deviation from zero?	Significant
						P value summary	ns	**									P value summary	ns	ns
																						excluded because identified as outlier by the ROUT method (Q = 1%)						Equation	Y = 0.632*X - 0.0452
						Kolmogorov-Smirnov test											Kolmogorov-Smirnov test					excluded because of technical problems
						KS distance	0.09456	0.2963									KS distance	0.1299	0.1669									Data
						P value	>0.10	0.005									P value	>0.1000	>0.1000									Number of X values	17
						Passed normality test (alpha=0.05)?	Yes	No									Passed normality test (alpha=0.05)?	Yes	Yes									Maximum number of Y replicates	1
						P value summary	ns	**									P value summary	ns	ns									Total number of values	17
																												Number of missing values	0
						Number of values	19	12									Number of values	14	10

## Sheet: Figure 4a-c
Figure 4a											Figure 4b											Figure 4c
Monoctyes											Ckit											MPO
Ctrl	STS 4										Ctrl	STS 4										Ctrl	STS 4
3.11	3.94		Unpaired t test			F test to compare variances					1.56409	4.85941		Unpaired t test			F test to compare variances					2.28105	3.29536		Unpaired t test			F test to compare variances
4.52	3.99		P value	0.03		F, DFn, Dfd	3.839, 8, 8				1.76125	3.48018		P value	0.002		F, DFn, Dfd	3.047, 10, 9				1.39712	7.32645		P value	<0.001		F, DFn, Dfd	4.626, 10, 12
5.45	4.26		P value summary	*		P value	0.07				2.28737	4.96632		P value summary	**		P value	0.11				1.75145	4.34512		P value summary	***		P value	0.01
5.58	4.81		Significantly different (P < 0.05)?	Yes		P value summary	ns				1.45885	4.69118		Significantly different (P < 0.05)?	Yes		P value summary	ns				1.58463	7.33407		Significantly different (P < 0.05)?	Yes		P value summary	*
4.17	2.97*		One- or two-tailed P value?	Two-tailed		Significantly different (P < 0.05)?	No				3.6399	2.71959		One- or two-tailed P value?	Two-tailed		Significantly different (P < 0.05)?	No				3.22867	4.06903		One- or two-tailed P value?	Two-tailed		Significantly different (P < 0.05)?	Yes
4.44	3.32		t, df	t=2.411, df=16							0.982887	6.0258		t, df	t=3.702, df=19							2.26943	1.40048		t, df	t=4.486, df=22
5.33	4.07										1.54608	1.25157										1.03885	3.66351
2.03*	3.52										2.03208	4.81222										1.02623	3.49136
3.8	3.21					Test for normal distribution					1.17512	2.17111					Test for normal distribution					1.74863	7.90229		How big is the difference?			Test for normal distribution
6.4	3.4		How big is the difference?			D'Agostino & Pearson test					0.423719	3.77352		How big is the difference?			D'Agostino & Pearson test					2.64571	5.67157		Mean of column A	2.055		D'Agostino & Pearson test
			Mean of column A	4.756		K2	0.04816	0.7282				1.99833		Mean of column A	1.687		K2	5.36	0.9961			4.23669	4.97676		Mean of column B	4.861		K2	3.935	0.2302
			Mean of column B	3.836		P value	0.98	0.69						Mean of column B	3.704		P value	0.07	0.61			1.0925			Difference between means (B - A) ± SEM	2.807 ± 0.6257		P value	0.14	0.89
			Difference between means (B - A) ± SEM	-0.9200 ± 0.3815		Passed normality test (alpha=0.05)?	Yes	Yes						Difference between means (B - A) ± SEM	2.017 ± 0.5450		Passed normality test (alpha=0.05)?	Yes	Yes			2.41261			95% confidence interval	1.509 to 4.104		Passed normality test (alpha=0.05)?	Yes	Yes
			95% confidence interval	-1.729 to -0.1112		P value summary	ns	ns						95% confidence interval	0.8767 to 3.158		P value summary	ns	ns						R squared (eta squared)	0.4777		P value summary	ns	ns
			R squared (eta squared)	0.2665										R squared (eta squared)	0.419
						Anderson-Darling test											Anderson-Darling test											Anderson-Darling test
						A2*	0.1829	0.2869									A2*	0.3844	0.3158									A2*	0.3995	0.3296
						P value	0.88	0.54									P value	0.32	0.49									P value	0.31	0.45
						Passed normality test (alpha=0.05)?	Yes	Yes									Passed normality test (alpha=0.05)?	Yes	Yes									Passed normality test (alpha=0.05)?	Yes	Yes
						P value summary	ns	ns									P value summary	ns	ns									P value summary	ns	ns
						Shapiro-Wilk test											Shapiro-Wilk test											Shapiro-Wilk test
excluded because identified as outlier by the ROUT method (Q = 1%)						W	0.9784	0.9365									W	0.9243	0.9473									W	0.9099	0.9428
						P value	0.96	0.55									P value	0.39	0.61									P value	0.18	0.55
						Passed normality test (alpha=0.05)?	Yes	Yes									Passed normality test (alpha=0.05)?	Yes	Yes									Passed normality test (alpha=0.05)?	Yes	Yes
						P value summary	ns	ns									P value summary	ns	ns									P value summary	ns	ns
						Kolmogorov-Smirnov test											Kolmogorov-Smirnov test											Kolmogorov-Smirnov test
						KS distance	0.1579	0.1723									KS distance	0.1659	0.1977									KS distance	0.1652	0.1617
						P value	>0.10	>0.10									P value	>0.10	>0.10									P value	>0.10	>0.10
						Passed normality test (alpha=0.05)?	Yes	Yes									Passed normality test (alpha=0.05)?	Yes	Yes									Passed normality test (alpha=0.05)?	Yes	Yes
						P value summary	ns	ns									P value summary	ns	ns									P value summary	ns	ns
						Number of values	9	9									Number of values	10	11									Number of values	13	11
Neutrophils											Correlation ckit/MPO											Ki67
Ctrl	STS 4										MPO+ area	Ckit+ area		Best-fit values			Pearson r					Ctrl	STS 4
25.75*	19.5		Unpaired t test			F test to compare variances					7.41525	1.56409		Slope	0.0957		r	0.45				0.664731	2.52121		Unpaired t test			F test to compare variances
23.97	22.31		P value	0.36		F, DFn, Dfd	1.113, 8, 8				8.83027	4.85941		Y-intercept	1.42		95% confidence interval	0.0227 to 0.738				1.30155	2.89234		P value	<0.001		F, DFn, Dfd	10.60, 10, 12
13.99	20.78		P value summary	ns		P value	0.88				3.42569	1.76125		X-intercept	-14.9		R squared	0.202				0.825301	2.38431		P value summary	***		P value	<0.001
13.9	14.8		Significantly different (P < 0.05)?	No		P value summary	ns				5.78037	2.28737		1/slope	10.4							0.34552	7.62862		Significantly different (P < 0.05)?	Yes		P value summary	***
21.56	25.82		One- or two-tailed P value?	Two-tailed		Significantly different (P < 0.05)?	No				33.8377	3.48018					P value					1.82323	3.9632		One- or two-tailed P value?	Two-tailed		Significantly different (P < 0.05)?	Yes
18.18	11.58		t, df	t=0.9426, df=16							22.6896	4.96632		Std. Error			P (two-tailed)	0.04				1.21158	3.16893		t, df	t=4.113, df=22
11.9	17.76										15.8433	4.69118		Slope	0.0436		P value summary	*				0.377743	2.5402
12.35	11.95										8.51115	2.71959		Y-intercept	0.68		Significant? (alpha = 0.05)	Yes				2.64571	2.99487					Test for normal distribution
10.79	14.74					Test for normal distribution					14.5803	6.02579										1.24064	7.29491		How big is the difference?			D'Agostino & Pearson test
13.73			How big is the difference?			D'Agostino & Pearson test					10.4398	1.25157		95% Confidence Intervals			Number of XY Pairs	21				1.02623	3.05078		Mean of column A	1.201		K2	3.355	5.748
			Mean of column A	15.6		K2	2.004	0.5121			18.7874	4.81222		Slope	0.00451 to 0.187							1.66484	1.29274		Mean of column B	3.612		P value	0.19	0.06
			Mean of column B	17.69		P value	0.37	0.77			19.3164	2.17111		Y-intercept	0.00163 to 2.85							1.1823			Difference between means (B - A) ± SEM	2.411 ± 0.5862		Passed normality test (alpha=0.05)?	Yes	Yes
			Difference between means (B - A) ± SEM	2.097 ± 2.224		Passed normality test (alpha=0.05)?	Yes	Yes			15.4235	3.77352		X-intercept	-596 to -0.00924							1.30542			95% confidence interval	1.195 to 3.626		P value summary	ns	ns
			95% confidence interval	-2.619 to 6.812		P value summary	ns	ns			13.9382	1.45885													R squared (eta squared)	0.4347
			R squared (eta squared)	0.05261							21.2746	3.6399		Goodness of Fit														Anderson-Darling test
						Anderson-Darling test					2.37712	0.982887		R squared	0.202													A2*	0.3548	1.19
						A2*	0.5956	0.202			16.806	1.54608		Sy.x	1.46													P value	0.4	0.002
						P value	0.08	0.82			13.8766	2.03208																Passed normality test (alpha=0.05)?	Yes	No
						Passed normality test (alpha=0.05)?	Yes	Yes			9.7021	1.17512		Is slope significantly non-zero?														P value summary	ns	**
						P value summary	ns	ns			6.49116	0.423719		F	4.82
											20.0243	1.99833		DFn, DFd	1, 19													Shapiro-Wilk test
						Shapiro-Wilk test								P value	0.04													W	0.935	0.7761
excluded because identified as outlier by the ROUT method (Q = 1%)						W	0.8642	0.9551						Deviation from zero?	Significant													P value	0.4	0.005
						P value	0.11	0.75																				Passed normality test (alpha=0.05)?	Yes	No
						Passed normality test (alpha=0.05)?	Yes	Yes						Equation	Y = 0.0957*X + 1.42													P value summary	ns	**
						P value summary	ns	ns
														Data														Kolmogorov-Smirnov test
						Kolmogorov-Smirnov test								Number of X values	21													KS distance	0.2022	0.3145
						KS distance	0.3035	0.1694						Maximum number of Y replicates	1													P value	>0.10	0.003
						P value	0.02	>0.10						Total number of values	21													Passed normality test (alpha=0.05)?	Yes	No
						Passed normality test (alpha=0.05)?	No	Yes						Number of missing values	0													P value summary	ns	**
						P value summary	*	ns
																												Number of values	13	11
						Number of values	9	9
																						Correlation Ki67/MPO
																						MPO+ area	Ki67+ area
																						2.28105	0.664731		Best-fit values			Pearson r
																						1.39712	1.30155		Slope	0.672		r	0.746
																						1.75145	0.825301		Y-intercept	0.0601		95% confidence interval	0.491 to 0.884
																						1.58463	0.34552		X-intercept	-0.0894		R squared	0.557
																						3.22867	1.82323		1/slope	1.49
																						2.26943	1.21158					P value
																						1.03885	0.377743		Std. Error			P (two-tailed)	<0.001
																						1.02623	2.64571		Slope	0.128		P value summary	***
																						1.74863	1.24064		Y-intercept	0.499		Significant? (alpha = 0.05)	Yes
																						2.64571	1.02623
																						4.23669	1.66484		95% Confidence Intervals			Number of XY Pairs	24
																						1.0925	1.1823		Slope	0.407 to 0.937
																						2.41261	1.30542		Y-intercept	-0.975 to 1.10
																						3.29536	2.52121		X-intercept	-2.54 to 1.10
																						7.32645	2.89234
																						4.34512	2.38431		Goodness of Fit
																						7.33407	7.62862		R squared	0.557
																						4.06903	3.9632		Sy.x	1.27
																						1.40048	3.16893
																						3.66351	2.5402		Is slope significantly non-zero?
																						3.49136	2.99487		F	27.7
																						7.90229	7.29491		DFn, DFd	1, 22
																						5.67157	3.05078		P value	<0.001
																						4.97676	1.29274		Deviation from zero?	Significant
																									Equation	Y = 0.672*X + 0.0601
																									Data
																									Number of X values	24
																									Maximum number of Y replicates	1
																									Total number of values	24
																									Number of missing values	0
																						Colocalisation Ki67-MPO
																						Ctrl	STS 4
																						0.064114	0.355482		Unpaired t test			F test to compare variances
																						0.042582	0.206398		P value	0.002		F, DFn, Dfd	27.74, 10, 12
																						0.040285	0.072361		P value summary	**		P value	<0.001
																						0.002334	0.743497		Significantly different (P < 0.05)?	Yes		P value summary	***
																						0.143794	0.781481		One- or two-tailed P value?	Two-tailed		Significantly different (P < 0.05)?	Yes
																						0.081036	0.103314		t, df	t=3.450, df=22
																						0.006856	0.243102
																						0.039031	0.525143
																						0.188996	1.65014					Test for normal distribution
																						0.039031	0.630777		How big is the difference?			D'Agostino & Pearson test
																						0.308493	0.428669		Mean of column A	0.08738		K2	10.75	10.89
																						0.072862			Mean of column B	0.5219		P value	0.005	0.004
																						0.106564			Difference between means (B - A) ± SEM	0.4345 ± 0.1259		Passed normality test (alpha=0.05)?	No	No
																									95% confidence interval	0.1733 to 0.6956		P value summary	**	**
																									R squared (eta squared)	0.3511
																												Anderson-Darling test
																												A2*	0.8375	0.5857
																												P value	0.02	0.1
																												Passed normality test (alpha=0.05)?	No	Yes
																												P value summary	*	ns
																												Shapiro-Wilk test
																												W	0.8305	0.8446
																												P value	0.02	0.04
																												Passed normality test (alpha=0.05)?	No	No
																												P value summary	*	*
																												Kolmogorov-Smirnov test
																												KS distance	0.2222	0.1895
																												P value	0.08	>0.10
																												Passed normality test (alpha=0.05)?	Yes	Yes
																												P value summary	ns	ns
																												Number of values	13	11

## Sheet: Figure 5a-c
Figure 5a													Figure 5b											figure 5c
Media thickness													Calponin											Media thickness
													Ctrl	STS 4
Sham		AAA											10.3061	12.1834										Sham		AAA
Ctrl	STS 4	Ctrl	STS 4		Two-way ANOVA	Ordinary							8.3381	8.15171		Unpaired t test			F test to compare variances					Cse+/+	Cse-/-	Cse+/+	Cse-/-		Two-way ANOVA	Ordinary
42.6485	40	48.192	34		Alpha	0.05							8.70279	9.19824		P value	0.004		F, DFn, Dfd	1.307, 9, 16				39.308	39	35.1145	55.606		Alpha	0.05
38	42	55.902	45										5.74794	8.93353		P value summary	**		P value	0.61				37	34	51.42	69.367
46	40.5	49.4	42		Source of Variation	% of total variation	P value	P value summary	Significant?				22.4154245*	5.95277		Significantly different (P < 0.05)?	Yes		P value summary	ns				38	38	55.004	49.817		Source of Variation	% of total variation	P value	P value summary	Significant?
42		84.6	37		Interaction	13.3	0.002	**	Yes				9.12279	3.61648		One- or two-tailed P value?	Two-tailed		Significantly different (P < 0.05)?	No				34.5	39.5	49.396	70.114		Interaction	1.859	0.25	ns	No
	40.5	47.5	21		Row Factor	0.298	0.63	ns	No				10.7883	5.33828		t, df	t=3.144, df=25							38	33	35.014	66.398		Row Factor	38.15	<0.001	***	Yes
38		48.042	26		Column Factor	13.6	0.002	**	Yes				15.0865	2.85623										28	40	46.239	72.3595		Column Factor	3.234	0.13	ns	No
34.5	35	34.571	43										11.6389	5.44498					Test for normal distribution					38.3	40.3	49.077	11*
	44.5	67.201	30		ANOVA table	SS (Type III)	DF	MS	F (DFn, DFd)	P value			9.33736	6.63598					D'Agostino & Pearson test					31.5	38	42.802	38.5		ANOVA table	SS (Type III)	DF	MS	F (DFn, DFd)	P value
37		58.408	31		Interaction	1281	1	1281	F (1, 50) = 10.6	P=0.002			8.92599			How big is the difference?			K2	0.07999	0.5185			38	38	50.08	35.5		Interaction	105.5	1	105.5	F (1, 43) = 1.381	P=0.25
42	41.5	41.1615	20.84		Row Factor	28.6	1	28.6	F (1, 50) = 0.237	P=0.63			10.6582			Mean of column A	10.09		P value	0.96	0.77			36.5	29	48.5	45		Row Factor	2165	1	2165	F (1, 43) = 28.34	P<0.001
	40	65.837	32.58		Column Factor	1309	1	1309	F (1, 50) = 10.8	P=0.002			13.1917			Mean of column B	6.831		Passed normality test (alpha=0.05)?	Yes	Yes					29	50		Column Factor	183.5	1	183.5	F (1, 43) = 2.403	P=0.13
41.25		63.781	38		Residual	6040	50	121					12.4586			Difference between means (B - A) ± SEM	-3.256 ± 1.035		P value summary	ns	ns					67.202	52		Residual	3284	43	76.37
	43.5	58.7245	11										5.79453			95% confidence interval	-5.388 to -1.123									46.678	39.5
		50.459	54		Difference between column means								10.7038			R squared (eta squared)	0.2834		Anderson-Darling test							49			Difference between column means
	37	37.5	15.5		Predicted (LS) mean of Ctrl	46							12.3563						A2*	0.2177	0.1958					45			Predicted (LS) mean of Cse+/+	41.27
		26	22		Predicted (LS) mean of STS	35.7							2.94958147*						P value	0.81	0.85								Predicted (LS) mean of Cse-/-	45.28
	36	66			Difference between predicted means	10.2							8.3173						Passed normality test (alpha=0.05)?	Yes	Yes								Difference between predicted means	-4.007
		29			SE of difference	3.11													P value summary	ns	ns								SE of difference	2.585
					95% CI of difference	3.99 to 16.5																							95% CI of difference	-9.220 to 1.206
																			Shapiro-Wilk test
					Difference between row means														W	0.973	0.9675								Difference between row means
					Predicted (LS) mean of sham	40.1													P value	0.87	0.87								Predicted (LS) mean of sham	36.4
					Predicted (LS) mean of AAA	41.6							excluded because identified as outlier by the ROUT method (Q = 1%)						Passed normality test (alpha=0.05)?	Yes	Yes								Predicted (LS) mean of AAA	50.16
					Difference between predicted means	-1.51													P value summary	ns	ns								Difference between predicted means	-13.76
					SE of difference	3.11																							SE of difference	2.585
					95% CI of difference	-7.76 to 4.73													Kolmogorov-Smirnov test					excluded because of technical problems					95% CI of difference	-18.98 to -8.549
																			KS distance	0.1188	0.1276
					Interaction CI														P value	>0.10	>0.10								Interaction CI
					Mean diff, A1 - B1	0.11													Passed normality test (alpha=0.05)?	Yes	Yes								Mean diff, A1 - B1	-0.9692
					Mean diff, A2 - B2	20.4													P value summary	ns	ns								Mean diff, A2 - B2	-7.045
					(A1 -B1) - (A2 - B2)	-20.3																							(A1 -B1) - (A2 - B2)	6.076
					95% CI of difference	-32.7 to -7.76													Number of values	17	10								95% CI of difference	-4.350 to 16.50
					(B1 - A1) - (B2 - A2)	20.3																							(B1 - A1) - (B2 - A2)	-6.076
					95% CI of difference	7.76 to 32.7																							95% CI of difference	-16.50 to 4.350
													Myh11
					Normality of Residuals								Ctrl	STS 4															Data summary
					Test name	Statistics	P value	Passed normality test (alpha=0.05)?	P value summary				2.55941	1.19414															Number of columns (Column Factor)	2
					D'Agostino-Pearson omnibus (K2)	3.4	0.18	Yes	ns				3.8135	3.61259		Unpaired t test			F test to compare variances										Number of rows (Row Factor)	2
					Anderson-Darling (A2*)	0.685	0.07	Yes	ns				4.06689	2.31634		P value	0.008		F, DFn, Dfd	2.968, 16, 11									Number of values	47
					Shapiro-Wilk (W)	0.969	0.18	Yes	ns				3.72327	3.7608		P value summary	**		P value	0.07
					Kolmogorov-Smirnov (distance)	0.113	0.08	Yes	ns				5.57071	3.20558		Significantly different (P < 0.05)?	Yes		P value summary	ns
													4.60516	1.11217		One- or two-tailed P value?	Two-tailed		Significantly different (P < 0.05)?	No
					Data summary								5.27746	1.6858		t, df	t=2.847, df=27
					Number of columns (Column Factor)	2							3.32292	1.79557					Test for normal distribution
					Number of rows (Row Factor)	2							5.00574	1.65279					D'Agostino & Pearson test
					Number of values	54							7.06945	2.80343					K2	0.136	1.973
													3.09782	2.64781		How big is the difference?			P value	0.9342	0.373
													1.84062	1.02296		Mean of column A	3.764		Passed normality test (alpha=0.05)?	Yes	Yes
													4.95603			Mean of column B	2.234		P value summary	ns	ns			Intima thickness
													1.93697			Difference between means (B - A) ± SEM	-1.530 ± 0.5374							Cse+/+	Cse-/-
													0.339381			95% confidence interval	-2.632 to -0.4272		Anderson-Darling test					4.422	29.12		Unpaired t test
													2.14249			R squared (eta squared)	0.2309		A2*	0.1686	0.3274			8.4855	23.0895		P value	0.01		F test to compare variances
Intima thickness													4.65908						P value	0.9207	0.4655			12.868	61.984		P value summary	**		F, DFn, Dfd	3.227, 11, 14
Ctrl	STS 4																		Passed normality test (alpha=0.05)?	Yes	Yes			8	12.649		Significantly different (P < 0.05)?	Yes		P value	0.04
12.369	22.627		Unpaired t test			F test to compare variances													P value summary	ns	ns			23.662	35.777		One- or two-tailed P value?	Two-tailed		P value summary	*
14.318	9.487		P value	0.03		F, DFn, Dfd	2.135, 15, 11																	25.534	29.732		t, df	t=2.788, df=25		Significantly different (P < 0.05)?	Yes
41.11	3.5625		P value summary	*		P value	0.21												Shapiro-Wilk test					14.56	18.5
72.8085	10.77		Significantly different (P < 0.05)?	Yes		P value summary	ns												W	0.9857	0.9255			27.895	27					Test for normal distribution
32.182	18.7755		One- or two-tailed P value?	Two-tailed		Significantly different (P < 0.05)?	No												P value	0.9914	0.3344			33.4345	14.5					D'Agostino & Pearson test
15.394	18.6472		t, df	t=2.245, df=26															Passed normality test (alpha=0.05)?	Yes	Yes			27.5	73					K2	3.226	6.815
30.0385	20																		P value summary	ns	ns			4	14		How big is the difference?			P value	0.1993	0.0331
102.2645*	5					Test for normal distribution																		2.5	27.5		Mean of column A	14.66		Passed normality test (alpha=0.05)?	Yes	No
11.8	73*					D'Agostino & Pearson test													Kolmogorov-Smirnov test					5			Mean of column B	30.57		P value summary	ns	*
25.612	47		How big is the difference?			K2	2.888	4.229											KS distance	0.1047	0.1747			5			Difference between means (B - A) ± SEM	15.91 ± 5.708
22.994	25		Mean of column A	31.8		P value	0.24	0.12											P value	>0.1000	>0.1000			17			95% confidence interval	4.157 to 27.67		Anderson-Darling test
34.059	7		Mean of column B	18.16		Passed normality test (alpha=0.05)?	Yes	Yes											Passed normality test (alpha=0.05)?	Yes	Yes						R squared (eta squared)	0.2371		A2*	0.6391	0.9141
59.0495	30		Difference between means (B - A) ± SEM	-13.64 ± 6.077		P value summary	ns	ns											P value summary	ns	ns									P value	0.0769	0.0134
14*			95% confidence interval	-26.13 to -1.149																										Passed normality test (alpha=0.05)?	Yes	No
38			R squared (eta squared)	0.1623		Anderson-Darling test													Number of values	17	12									P value summary	ns	*
13.5						A2*	0.512	0.3674
55						P value	0.17	0.37																						Shapiro-Wilk test
30.5						Passed normality test (alpha=0.05)?	Yes	Yes																						W	0.8926	0.8151
						P value summary	ns	ns																						P value	0.0735	0.014
																														Passed normality test (alpha=0.05)?	Yes	No
						Shapiro-Wilk test																								P value summary	ns	*
						W	0.9062	0.9156
						P value	0.1	0.25																						Kolmogorov-Smirnov test
						Passed normality test (alpha=0.05)?	Yes	Yes																						KS distance	0.1888	0.2678
excluded because identified as outlier by the ROUT method (Q = 1%)						P value summary	ns	ns																						P value	>0.1000	0.0174
excluded because of technical problems																														Passed normality test (alpha=0.05)?	Yes	No
						Kolmogorov-Smirnov test																								P value summary	ns	*
						KS distance	0.1377	0.1414
						P value	>0.10	>0.10																						Number of values	15	12
						Passed normality test (alpha=0.05)?	Yes	Yes
						P value summary	ns	ns
																								Calponin
						Number of values	16	12																Cse+/+	Cse-/-
																								7.57*	8.68*
																								7.29	14.49		Unpaired t test			F test to compare variances
																								19.61*	14.76		P value	0.51		F, DFn, Dfd	3.153, 22, 18
																								13.02	10.76		P value summary	ns		P value	0.02
																								13.37	14.69		Significantly different (P < 0.05)?	No		P value summary	*
																								10.77	12.02		One- or two-tailed P value?	Two-tailed		Significantly different (P < 0.05)?	Yes
																								16.69	13.57		t, df	t=0.6581, df=40
																								5.31	14
																								8.12	7.39					Test for normal distribution
																								8.83	15.85					D'Agostino & Pearson test
																								11.28	10.39		How big is the difference?			K2	0.4812	1.276
																								12.32	7.26		Mean of column A	13.12		P value	0.7862	0.5283
																								11.01	12.2		Mean of column B	12.35		Passed normality test (alpha=0.05)?	Yes	Yes
																								19.66	15.81		Difference between means (B - A) ± SEM	-0.7674 ± 1.166		P value summary	ns	ns
																								23.07	10.2		95% confidence interval	-3.124 to 1.589
																								17.83	10.2		R squared (eta squared)	0.01071		Anderson-Darling test
																								17.21	11.46					A2*	0.246	0.3775
																								16.5	13.11					P value	0.728	0.3728
																								6.92	12.08					Passed normality test (alpha=0.05)?	Yes	Yes
																								12.62	14.5					P value summary	ns	ns
																								9.92
																								16.91						Shapiro-Wilk test
																								17.69						W	0.976	0.9376
																								10.79						P value	0.8289	0.2391
																								14.68						Passed normality test (alpha=0.05)?	Yes	Yes
																														P value summary	ns	ns
																														Kolmogorov-Smirnov test
																														KS distance	0.1204	0.115
																								excluded because identified as outlier by the ROUT method (Q = 1%)						P value	>0.1000	>0.1000
																														Passed normality test (alpha=0.05)?	Yes	Yes
																														P value summary	ns	ns
																														Number of values	23	19
																								Myh11
																								Cse+/+	Cse-/-
																								3.81	7.26
																								3.67	4.85		Unpaired t test			F test to compare variances
																								5.35	2.92		P value	0.98		F, DFn, Dfd	1.369, 9, 15
																								8.1	4.9		P value summary	ns		P value	0.57
																								5.34	8.32		Significantly different (P < 0.05)?	No		P value summary	ns
																								6	5.63		One- or two-tailed P value?	Two-tailed		Significantly different (P < 0.05)?	No
																								7	9.89		t, df	t=0.02527, df=24
																								6.65	12.54					Test for normal distribution
																								6.47	9.91					D'Agostino & Pearson test
																								5.52	5.48					K2	3.477	0.5655
																								10.36			How big is the difference?			P value	0.1757	0.7537
																								9.94			Mean of column A	7.143		Passed normality test (alpha=0.05)?	Yes	Yes
																								7.94			Mean of column B	7.17		P value summary	ns	ns
																								13.25			Difference between means (B - A) ± SEM	0.02750 ± 1.088
																								8.95			95% confidence interval	-2.219 to 2.274		Anderson-Darling test
																								5.93			R squared (eta squared)	2.66e-05		A2*	0.3759	0.2866
																														P value	0.3688	0.5448
																														Passed normality test (alpha=0.05)?	Yes	Yes
																														P value summary	ns	ns
																														Shapiro-Wilk test
																														W	0.9386	0.9522
																														P value	0.3328	0.694
																														Passed normality test (alpha=0.05)?	Yes	Yes
																														P value summary	ns	ns
																														Kolmogorov-Smirnov test
																														KS distance	0.1475	0.1985
																														P value	>0.1000	>0.1000
																														Passed normality test (alpha=0.05)?	Yes	Yes
																														P value summary	ns	ns
																														Number of values	16	10

## Sheet: Figure 6
	Figure 6a VSMC prolifreation (BrdU assay) STS titration
	0	3	10	15		Dunnett's multiple comparisons test	Mean Diff.	95.00% CI of diff.	Adjusted P Value
	55.9378	42.5647	25.6554	18.0664		0 vs. 3	11.4	2.49 to 20.3	0.02
	55.2065	44.2604	37.4382	22.1754		0 vs. 10	22.9	14.0 to 31.8	<0.001
	53.583	43.7833	32.9809	27.2453		0 vs. 15	32.4	23.5 to 41.3	<0.001
	Figure 6b VSMC WB 24h STS titration
Cyclin B1	0	3	10	15		Dunnett's multiple comparisons test	Mean Diff.	95.00% CI of diff.	Adjusted P Value
	0.689407	1.1673	1.1742	1.40651		0 vs. 3	-0.4008	-0.5831 to -0.2185	0.003
	0.953158	1.24343	1.23312	1.81754		0 vs. 10	-0.6682	-1.236 to -0.1004	0.03
	0.954619	1.2723	1.45273	1.80448		0 vs. 15	-1.026	-1.673 to -0.3785	0.01
	0.352871	0.909265	1.34636	2.07528
	0.647715	1.00964	1.73249	1.62281
gamma H2ax	0	3	10	15		Dunnett's multiple comparisons test	Mean Diff.	95.00% CI of diff.	Adjusted P Value
	0.398848	0.506056	0.93861	1.11244		0 vs. 3	-0.05946	-0.3233 to 0.2044	0.77
	0.320803	0.561724	1.07095	1.12393		0 vs. 10	-0.3755	-0.8508 to 0.09974	0.1
	0.370963	0.528346	0.795453	1.03283		0 vs. 15	-0.6739	-0.9871 to -0.3606	0.003
	0.348797	0.30828	0.393858	0.700037
	0.420017	0.252297	0.538187	1.25956
p21	0	3	10	15		Dunnett's multiple comparisons test	Mean Diff.	95.00% CI of diff.	Adjusted P Value
	1.04714	1.68439	2.29049	2.01461		0 vs. 3	-0.4472	-0.7798 to -0.1145	0.02
	1.36749	1.46693	2.11315	1.20769		0 vs. 10	-0.7882	-1.241 to -0.3358	0.007
	0.937682	1.48715	1.74763	1.47939		0 vs. 15	-0.3417	-1.121 to 0.4378	0.37
	1.15835	1.6393	1.79673	1.64845
	1.37217	1.84093	1.87594	1.2413
	Figure 6c VSMC WB 48h STS titration
P-AMPK/AMPK	0	3	10	15		Dunnett's multiple comparisons test	Mean Diff.	95.00% CI of diff.	Adjusted P Value
	0.693534	2.1326	1.88593	2.53796		0 vs. 3	-1.171	-2.595 to 0.2538	0.08
	1.1778	2.44843	1.94506	2.08846		0 vs. 10	-0.7791	-1.508 to -0.05042	0.04
	1.24235	3.00013	2.0434	2.82862		0 vs. 15	-1.312	-2.330 to -0.2945	0.03
	1.27588	1.49097	1.63164	2.1829
p21	0	3	10	15		Dunnett's multiple comparisons test	Predicted (LS) mean diff.	95.00% CI of diff.	Adjusted P Value
	0.710929	0.682753	1.10097	1.1383		0 vs. 3	-0.0871	-0.2786 to 0.1044	0.5
	0.55337	0.736864	1.07363	1.22374		0 vs. 10	-0.5469	-0.7384 to -0.3554	<0.001
	0.750893	0.998819	1.33505	1.16101		0 vs. 15	-0.5115	-0.7030 to -0.3200	<0.001
	0.641426	0.614711	1.03079	1.1021
	0.853359	0.912318	1.70398	1.4424
IL-1beta	0	3	10	15		Dunnett's multiple comparisons test	Predicted (LS) mean diff.	95.00% CI of diff.	Adjusted P Value
	0.123212	0.731261	0.486945	1.78431		0 vs. 3	-0.8993	-2.249 to 0.4503	0.21
	0.410551	1.36947	1.24645	2.82566		0 vs. 10	-0.6443	-1.994 to 0.7054	0.44
	0.542892	1.05827	0.571359	4.30986		0 vs. 15	-2.355	-3.705 to -1.006	0.002
	0.560498	2.07553	1.90943	2.13847
	Figure 6d VSMC p21 immunostaining
	%p21 cells									mean size nuclei
	Ctrl	STS10	STS15		Dunnett's multiple comparisons test	Mean Diff.	95.00% CI of diff.	Adjusted P Value		Ctrl	STS10	STS15		Dunnett's multiple comparisons test	Mean Diff.	95.00% CI of diff.	Adjusted P Value
	21.9512	23.2877	31.8182		Ctrl vs. STS10	-5.06	-10.0 to -0.0930	0.05		219.44	222.151	221.023		Ctrl vs. STS10	-11.5	-22.1 to -0.970	0.03
	2.67857	12.381	29.4118		Ctrl vs. STS15	-9.76	-14.9 to -4.63	<0.001		187.269	203.972	223.878		Ctrl vs. STS15	-29.6	-40.2 to -19.0	<0.001
	9.91736	7.76699	18.1818							205.12	222.77	231.859
	13.5802	15.4096	30.1205							223.202	218.332	223.674
	12.3711	14.2857	20							199.727	249.313	237.832
	9.77444	13.8614	13.6986							197.08	240.104	228.781
	13.1148	21.3333	19.0476							185.917	214.71	236.517
	12.1951	22.2222	16.129							185.489	200.321	232.146
	11.8182	25.4902	24.2424							197.228	207.58	256.771
	1.32159	9.10112	27.2727							206.822	208.306	232.157
	2.63158	16.7606	27.2727							205.854	224.659	232.806
	7.14286	10.4167	17.5676							217.648	229.172	256.401
	11.9048	12.8261	14.4444							210.377	220.138	260.393
	45.45455*	14.9533	8							214.836	205.383	240.71
	22.7273	17.3913	15.5844							216.151	214.163	234.252
	23.3333	20.5769								210.704	226.864	242.262
	3.92157	16.5289								237.521	233.971	257.772
	8.19672									233.774
	identified as outlier by ROUT (Q = 2%)
	Figure 6e seahorse
	Time course
	Time (minutes)	Control-VsMC Pb4							NaHS-VsMC Pb4							STS-VsMC Pb4
	1.31116	7.31794	8.85706	11.8172	12.1608				7.73902	7.17643	2.23385	6.84185	4.12237	6.27092	3.26066	7.382	3.86344	9.52401	5.78568	5.33772	7.16118	5.37834
	7.78399	5.90856	6.07819	9.53194	12.0897				6.2936	5.48134	2.02381	5.03209	4.93572	6.11686	5.08034	7.45358	3.61707	8.09831	5.72534	4.83265	5.35313	4.77436
	14.2644	6.41485	6.13786	9.12041	11.8726				6.59319	5.19793	3.31404	4.96413	3.73561	5.37639	5.1439	6.61314	2.54788	7.10877	5.56452	5.16942	4.65691	4.61461
	20.8583	3.70974	6.28383	4.14354	5.29232				3.48556	3.68357	0.192292	3.05918	0.665797	2.52089	0.934915	4.22045	0.944536	3.50271	2.46603	1.84192	2.29137	3.34926
	27.3343	3.56878	6.57469	5.39496	4.45901				2.27142	3.04199	0.014414	3.78	0.986427	1.70931	2.09529	3.66225	0.42775	4.52854	2.0302	1.09838	2.10215	2.83721
	33.8155	2.54927	6.12127	4.14022	4.26304				2.73214	3.46385	1.32254	3.67222	0.186281	2.15658	2.32516	2.81959	1.04666	3.9654	2.33739	0.382634	2.59199	3.05391
	40.4085	10.3521	11.9666	12.5622	22.4746				11.2377	11.517	6.65815	10.6424	8.61483	8.44712	6.46167	8.0328	3.74732	7.74201	9.07748	5.09218	5.26427	5.80426
	46.8901	8.97748	10.4729	11.9538	20.0409				10.7622	11.6612	6.89353	11.1017	8.22766	8.13268	7.78054	9.63343	3.36234	9.46017	9.52393	6.73142	5.33214	4.74906
	53.3734	10.3492	12.3954	12.0938	19.3256				10.7498	11.3392	7.34158	11.8502	7.60985	9.06571	4.63004	8.69654	3.45223	9.56289	8.33143	5.59169	4.46829	6.09637
	59.9633	2.93271	2.87545	3.08538	2.95373				1.55118	2.86214	2.23081	2.20241	-0.38393	1.0818	2.30077	2.88859	0.332103	4.85189	2.12901	0.4022	1.55734	2.6931
	66.445	2.51997	2.46163	3.81641	3.99088				1.86218	3.40918	-0.501589	2.96506	0.434657	1.29741	4.88306	3.08111	0.120799	4.25271	1.506	1.66643	1.55834	2.16477
	72.9278	2.629	1.43431	4.67379	4.06434				1.62773	3.17385	1.08655	3.48065	1.1623	1.19943	5.24832	2.98134	0.02147	3.52457	3.1006	2.18899	0.499364	2.24037
	Bsal Respiration					Max Respiration						ATP production						Spare capacity
	Ctrl	STS	NaHS			Ctrl	STS	NaHS				Ctrl	STS	NaHS				Ctrl	STS	NaHS
	12	9.9	6.3			18.1	16	13				7.9	6.8	4.9				8.7	6.8	6.5
	10.9	9.2	6			18.7	13.8	9.5				7.6	6.6	4.8				6.9	3.8	6.7
	11.3	8.2	6.2			15.1	13.1	11.6				10.8	7.9	6				7.8	3.4	4.6
	10.7	8.9	7.2			18.8	11.4	14.8				9.9	8.2	7.8				5.9	3	2.8
	8.7	1.6	3.6			13.1	6.8	9.2				6.9	1.4	2.9				8.6	7.5	3.2
	5.2	3.1	3.2			10.5	4.9	7.5				4	2.9	2.9				8.2	6.9	6.5
	Dunnett's multiple comparisons test	Mean Diff.	95.00% CI of diff.	Adjusted P Value		Dunnett's multiple comparisons test	Mean Diff.	95.00% CI of diff.	Adjusted P Value			Dunnett's multiple comparisons test	Mean Diff.	95.00% CI of diff.	Adjusted P Value			Dunnett's multiple comparisons test	Mean Diff.	95.00% CI of diff.	Adjusted P Value
	Ctrl vs. STS	2.983	0.4136 to 5.553	0.03		Ctrl vs. STS	4.717	1.964 to 7.469	0.006			Ctrl vs. STS	2.217	0.03907 to 4.394	0.05			Ctrl vs. STS	2.45	0.8973 to 4.003	0.009
	Ctrl vs. NaHS	4.383	2.679 to 6.088	<0.001		Ctrl vs. NaHS	4.783	1.971 to 7.595	0.006			Ctrl vs. NaHS	2.967	1.335 to 4.598	0.005			Ctrl vs. NaHS	2.633	0.4780 to 4.789	0.02
	Figure 6f Mito morpho
	summed branch lengths mean										branches lenght mean
	Ctrl	STS		non normal distribution							Ctrl	STS		non normal distribution
	1.06744	1.02555		Kolmogorov-Smirnov test							0.394277	0.36661		Kolmogorov-Smirnov test
	0.966329	0.997124		P value	0.02						0.426674	0.399847		P value	<0.001
	0.935759	0.972573		Exact or approximate P value?	Approximate						0.403807	0.420451		Exact or approximate P value?	Approximate
	0.90412	0.957368		P value summary	*						0.412964	0.407051		P value summary	***
	0.898506	0.950073		Significantly different (P < 0.05)?	Yes						0.399501	0.374932		Significantly different (P < 0.05)?	Yes
	0.886998	0.937919		Kolmogorov-Smirnov D	0.1995						0.436799	0.413132		Kolmogorov-Smirnov D	0.379
	0.86735	0.912806									0.375115	0.403807
	0.862489	0.90961									0.405858	0.392697
	0.83683	0.907035									0.418798	0.530712
	0.835183	0.904607									0.438067	0.427973
	0.826787	0.882752									0.424718	0.387746
	0.823018	0.88167									0.371068	0.420286
	0.814913	0.873204									0.397419	0.41797
	0.806587	0.862072									0.360972	0.416973
	0.803798	0.858297									0.380392	0.405346
	0.797821	0.856729									0.379306	0.413467
	0.795393	0.856064									0.407561	0.360783
	0.793441	0.855398									0.382557	0.375115
	0.793022	0.849788									0.386499	0.400192
	0.789016	0.843918									0.419956	0.392873
	0.786325	0.835754									0.410946	0.409087
	0.782544	0.835183									0.415474	0.372175
	0.781684	0.834739									0.382917	0.410777
	0.779524	0.833975									0.382017	0.406029
	0.767749	0.828595									0.383636	0.39585
	0.762003	0.826852									0.387923	0.398114
	0.759894	0.82601									0.373831	0.387568
	0.747412	0.81961									0.39585	0.38739
	0.745933	0.81816									0.399847	0.361161
	0.744449	0.817102									0.339054	0.449478
	0.743039	0.812713									0.352183	0.327155
	0.737908	0.811039									0.363988	0.384353
	0.736078	0.809492									0.4682	0.390759
	0.733839	0.808616									0.564666	0.387212
	0.728354	0.808616									0.579326	0.383636
	0.726238	0.807873									0.475962	0.366236
	0.719248	0.80448									0.531607	0.397592
	0.71265	0.800236									0.457882	0.388811
	0.706291	0.797683									0.501333	0.388101
	0.692053	0.79588									0.412629	0.394977
	0.691612	0.792181									0.441538	0.366049
	0.691258	0.787602									0.402605	0.404149
	0.668665	0.785899									0.393048	0.354493
	0.660581	0.785828									0.394277	0.407731
	0.643058	0.783904									0.34986	0.402949
	0.63809	0.780821									0.33646	0.393224
	0.75694	0.765594									0.326336	0.350442
	0.744997	0.763203									0.362671	0.384174
	0.722469	0.762003									0.314289	0.3934
	0.685025	0.760422									0.373831	0.411956
	0.674677	0.760347									0.296226	0.394977
	0.672467	0.760196									0.337459	0.380573
	0.656098	0.759441									0.318063	0.405346
	0.635685	0.759366									0.432167	0.401917
	0.621176	0.756408									0.405176	0.390582
	0.416474	0.738305									0.412461	0.355452
	0.523226	0.735359									0.388101	0.406881
	0.726156	0.73424									0.453624	0.383636
	0.445137	0.73424									0.39794	0.412629
	0.701395	0.730702									0.375481	0.349472
	0.426023	0.727541									0.389343	0.385964
	0.79379	0.727379									0.396722	0.349278
	0.825945	0.726483									0.391641	0.374932
	0.853272	0.72583									0.451633	0.371806
	0.729327	0.725013									0.382917	0.403121
	0.773713	0.723374									0.408579	0.389343
	0.842547	0.712986									0.410777	0.386677
	0.832764	0.711301									0.418467	0.391464
	0.787673	0.710287									0.390051	0.387034
	0.733278	0.709694									0.403292	0.402605
	0.85685	0.708421									0.38739	0.358316
	0.899328	0.707655									0.37767	0.366796
	1.04191	0.706888									0.385606	0.360404
	1.01136	0.705436									0.372544	0.377306
	0.9703	0.701568									0.395152	0.36661
	0.908539	0.700704									0.386677	0.36661
	0.794558	0.699664									0.408579	0.36903
	1.06543	0.688776									0.410271	0.370698
	1.08906	0.687975									0.38003	0.365113
	1.087	0.687707									0.374748	0.356217
	1.01372	0.686815									0.407051	0.391112
	0.993348	0.683587									0.393224	0.350442
	0.971369	0.681332									0.376212	0.346939
	0.958803	0.680063									0.394627	0.328176
	0.953034	0.6797									0.374015	0.368101
	0.881156	0.653695									0.365675	0.375846
	0.879669	0.651666									0.398808	0.421275
	0.875524	0.644537									0.386856	0.331022
	0.871047	0.643058									0.370328	0.353339
	0.867467	0.641771									0.365675	0.358886
	0.864214	0.63769									0.38003	0.34986
	0.85564	0.63729									0.382377	0.356217
	0.85467	0.628593									0.387034	0.33706
	0.846461	0.627058									0.383815	0.330617
	0.844539	0.620032									0.355834	0.286456
	0.802158	0.588944									0.376029	0.338058
	0.801541	0.586812									0.366049	0.352761
	0.795463	0.582745									0.400365	0.377488
	0.786254	0.581381									0.387212	0.339451
	0.786112	0.580469									0.359456	0.353147
	0.783046	0.578983									0.356981	0.338058
	0.779885	0.578639									0.3638	0.293804
	0.779669	0.578525									0.338656	0.343409
	0.770926	0.578525									0.33666	0.33726
	0.770336	0.575534										0.314499
	0.714916	0.518382										0.299507
	0.706291	0.504199										0.349472
	0.703291	0.502564										0.247728
	0.698275	0.501059										0.253096
	0.698275	0.49693										0.333649
	0.696007	0.482874										0.211121
	0.69223	0.472756									0.373096	0.334253
	0.619198	0.413132									0.367729	0.360404
	0.617315	0.40654									0.384174	0.330211
	0.598243	0.385606									0.335859	0.373831
	0.597476	0.377306									0.343999	0.36661
	0.587374	0.376577									0.371991	0.346157
	0.510947	0.36135									0.393224	0.347135
	0.490801	0.35679									0.379668	0.381296
		0.348889									0.503246	0.360215
		0.302114									0.436163	0.322426
		0.280123									0.432167	0.343409
		0.274158									0.405176	0.35526
		0.16938									0.412461	0.379124
		0.928									0.388101	0.345178
											0.453624	0.34733
											0.39794	0.323458
											0.375481	0.354876
											0.389343	0.324282
											0.396722	0.342225
											0.391641	0.324282
											0.451633	0.334051
											0.40637	0.338456
											0.377306	0.308778
											0.385428	0.302764
											0.410777	0.312812
											0.416308	0.337858
											0.405176	0.350248
											0.439175	0.320354
											0.42341	0.309843
											0.371437	0.330819
											0.425045	0.296226
											0.405176	0.289366
											0.442323	0.289366
											0.365301	0.292034
											0.434249	0.238799
											0.408579	0.342225
											0.410777	0.3934
											0.418467	0.357935
											0.390051	0.407731
											0.403292	0.434729
											0.38739	0.413635
											0.37767	0.393926
											0.385606	0.390228
											0.372544	0.386499
											0.395152	0.381115
											0.386677	0.40002
											0.408579	0.366796
											0.410271	0.376759
											0.38003	0.405005
											0.414472	0.364739
											0.447778	0.354493
											0.386856	0.385785
											0.3934	0.370328
											0.403635	0.339054
											0.422097	0.35526
											0.392873	0.371253
											0.421768	0.312812
											0.375664	0.349278
											0.381296	0.336059
											0.399674	0.349472
											0.393224	0.354685
											0.388456	0.326745
											0.392345
											0.410102
											0.405517
											0.370698

## Sheet: Figure 7
	Figure 7a % large nuclei 24h STS il6-tnfa
		Ctrl							STS10
	UT	1.98819	3.32377	2.22974	3.32377	3.30435	2.6751	1.87083	4.19217	5.01316	3.48656	4.53987	5.04212	4.35125	3.1513
	IL-6	2.3308	3.05859	2.39933	3.05859	2.70593	2.47737	2.32129	4.53966	5.25839	3.43982	5.33779	4.61154	3.70548	3.12228
	TNFα	3.39605	3.91118	3.28034	3.91118	3.66723	3.39151	3.16917	5.05101	6.98009	4.83534	7.9317	4.90448	4.61075	4.29853
	IL6-TNFα	3.54403	4.11067	3.31737	4.11067	4.40592	3.21901	3.41574	5.03524	7.06912	6.05864	8.2343	5.97612	6.40945	5.20887
	Mixed-effects model (REML)	Matching: Both factors		Fixed effects (type III)	P value		Random effects	SD		Was the matching effective?			Difference between column means
	Assume sphericity?	No		STS	<0.001		Subject	0.583		Chi-square, df	31.87, 2		Predicted mean of Ctrl	3.14
	Alpha	0.05		cytokines	<0.001		Subject x STS	0		P value	<0.001		Predicted mean of STS10	5.086
				STS x cytokines	0.08		Subject x cytokines	0.3284		P value summary	***		Difference between predicted means	-1.946
							Residual	0.4543		Is there significant matching (P < 0.05)?	Yes		SE of difference	0.2134
													95% CI of difference	-2.468 to -1.423
	Figure 7b % large nuclei 48h STS il6-tnfa
		Ctrl								STS10
	UT	4.55161	3.8255	3.46244	2.97018	3.18303	2.14601	2.8133	1.41289	5.52784	6.09838	6.38365	4.10739	5.76091	6.63785	5.78531	2.47475
	IL-6	4.80226	4.56718	3.89372	2.7114	2.93921	1.55913	3.23695	1.17457	5.91409	6.15191	6.82673	4.07318	5.54947	6.83009	5.82629	2.45192
	TNFα	6.45957	5.91812	5.6474	4.7906	6.19563	3.17452	2.60728	2.88416	7.85206	8.61389	8.99481	7.51745	10.4008	7.36017	7.3671	4.05756
	IL6-TNFα	5.5652	6.02051	6.24817	4.51061	7.43285	3.52415	3.38298	3.02557	10.0013	10.5824	10.873	6.86069	12.4526	9.35833	9.49391	5.82128
	Mixed-effects model (REML)	Matching: Both factors		Fixed effects (type III)	P value		Random effects	SD		Was the matching effective?			Difference between column means
	Assume sphericity?	No		STS	<0.0001		Subject	1.126		Chi-square, df	61.32, 3		Predicted mean of Ctrl	3.957
	Alpha	0.05		cytokines	0.0002		Subject x STS	0.5977		P value	<0.0001		Predicted mean of STS10	7
				STS x cytokines	<0.0001		Subject x cytokines	0.8115		P value summary	****		Difference between predicted means	-3.043
							Residual	0.444		Is there significant matching (P < 0.05)?	Yes		SE of difference	0.4207
													95% CI of difference	-4.038 to -2.048
	Figure 7c WB p21 STS il6-tnfa
		Vh							STS 10mM
	Ctrl	0.530086	2.50514	1.07925	1.21071	1.55232	1.40231	2.44523	3.25878	3.10716	3.09834	2.46497	2.79363	1.76094	4.67972
	IL6+TNFα	2.27997	2.21261	2.64935	2.30871	3.67021	3.34226	4.64736	4.69184	3.00278	4.65192	3.0108	2.99532	2.35664	5.21245
	Tukey's multiple comparisons test	Mean Diff.	95.00% CI of diff.	Adjusted P Value
	Ctrl:Vh vs. Ctrl:STS 10mM	-1.491	-2.631 to -0.3513	0.02
	Ctrl:Vh vs. IL6+TNFα:Vh	-1.484	-2.618 to -0.3494	0.02
	Ctrl:Vh vs. IL6+TNFα:STS 10mM	-2.171	-3.961 to -0.3808	0.02
	Ctrl:STS 10mM vs. IL6+TNFα:Vh	0.007579	-1.217 to 1.232	>0.99
	Ctrl:STS 10mM vs. IL6+TNFα:STS 10mM	-0.6797	-1.476 to 0.1163	0.09
	IL6+TNFα:Vh vs. IL6+TNFα:STS 10mM	-0.6873	-2.324 to 0.9490	0.51
	Figure 7d P16 IHC-P AAA				Unpaired t test
					P value	0.01		F test to compare variances
	Ctrl	STS4			P value summary	*		F, DFn, Dfd	5.857, 9, 11
	2.36	4.62			Significantly different (P < 0.05)?	Yes		P value	0.008
	2.62	10.91			One- or two-tailed P value?	Two-tailed		P value summary	**
	3.62	7.51			t, df	t=2.766, df=20		Significantly different (P < 0.05)?	Yes
	8.49	13.04
	5.57	7.67			How big is the difference?
	13.91*	15.28			Mean of column A	4.642
	6.34	3.81			Mean of column B	8.47
	5.75	3.07			Difference between means (B - A) ± SEM	3.828 ± 1.384
	6.07	13.31			95% confidence interval	0.9417 to 6.715
	4.25	5.48			R squared (eta squared)	0.2768
	3.55
	3.28				identified as outlier by ROUT (Q = 1%)
	3.8
	Figure 7e % large nuclei siCTH il6-tnfa
		siCtrl							siCTH1							siCTH2
	Ctrl	2.501	2.14219	1.41552	1.05647	3.92232	4.70035	5.53568	2.34549	3.21174	2.97689	3.47293	5.3653	7.17612	8.9453	4.3113	3.59695	1.99614	1.7989	5.90844	6.0267	7.8813
	IL6+TNFα	3.64714	3.47009	1.39256	1.94523	4.6743	7.84314	7.50337	3.8399	7.42882	5.02098	4.35433	4.99882	8.83974	12.5363	4.48938	4.25129	2.37925	2.52122	5.83498	6.51235	10.4845
	Dunnett's multiple comparisons test	Mean Diff.	95.00% CI of diff.	Below threshold?	Adjusted P Value
	Ctrl
	siCtrl vs. siCTH1	-1.746	-2.959 to -0.5324	Yes	0.005
	siCtrl vs. siCTH2	-1.464	-2.677 to -0.2504	Yes	0.02
	IL6+TNFα
	siCtrl vs. siCTH1	-2.363	-3.577 to -1.150	Yes	<0.001
	siCtrl vs. siCTH2	-0.8567	-2.070 to 0.3566	No	0.19
	Figure 7f P21 WB siCTH il6-tnfa
p21		siCtrl							siCTH1							siCTH2
	Ctrl	0.543643	0.623426	0.682854	1.80533	1.75152	1.06042	1.49002	1.35752	1.21904	1.65906	2.25777	2.88029	1.48727	2.1119	1.26175	1.46364	1.76239	2.939	2.96154	2.28945	2.02266
	IL6+TNFα	1.13962	1.04161	0.808448	2.11997	1.44565	2.26943	2.19053	1.43422	0.814403	1.23385	2.75724	3.21861	3.71767	2.66178	1.49299	2.062	1.86329	2.84857	3.27339	5.86379	3.16975
	Dunnett's multiple comparisons test	Mean Diff.	95.00% CI of diff.	Adjusted P Value
	Ctrl
	siCtrl vs. siCTH1	-0.7165	-1.292 to -0.1413	0.01
	siCtrl vs. siCTH2	-0.9633	-1.539 to -0.3881	0.001
	IL6+TNFα
	siCtrl vs. siCTH1	-0.6889	-1.264 to -0.1137	0.02
	siCtrl vs. siCTH2	-1.366	-1.941 to -0.7903	<0.001
	Figure 7g %p21 cells siCTH
	siCtrl	siCTH1	siCTH2
	12.3894	15.5172	9.87654		ANOVA summary
	7.89474	8.88889	18.8235		F	20.5
	12.5	11.7647	21.7391		P value	<0.001
	8.03571	16.0377	7.40741
	11.7188	9.52381	14.2857		Dunnett's multiple comparisons test	Mean Diff.	95.00% CI of diff.	Below threshold?	Adjusted P Value
	12.5984	17.3333	23.4234		siCtrl vs. siCTH1	-6.78	-9.74 to -3.81	Yes	<0.001
	2.32558	16.8675	11.4754		siCtrl vs. siCTH2	-8	-11.1 to -4.94	Yes	<0.001
	5.83942	21.7391	12.2807
	9.09091	15.625	25.7143
	17.4603	20.2381	12.8205
	12.9032	19.3548	22.2222
	11.8012	12.3077	22.2222
	6.03448	22.6415
	5		20.9677
	4.85437	12.069	15.493
	8.92857	8.82353	22.3404
	5.26316	17.3333	21.9178
	4.58015	20.9302	19.3548
	1.0989	23.9437
	2.9703	10.7692	17.1875
		12.5	7.54717
	8.08081	14.7059	7.27273
	9.09091	8.33333	11.2676
	7.46269	23.3333	29.8508
	12.6984	10
	9.09091	6.09756	12.6984
			11.25
	4.70588	12.987	21.7949
	12.5	11.9403	9.58904
	5.47945	8.08081	16.129
	13.4921	21.9178	11.1111
	3.57143	19.4805	20.339
	13.7931	11.1111
		13.8889
		27.8688

## Sheet: Figure 8
	Figure 8a cleave caspase activity 48h 10mM STS
		Ctrl				STS10
	UT	1.14002	1.72593	0.887467	0.89465	1.5514	1.58972	1.08002	1.73335
	IL-6	1.29224	0.894434	0.731335	1.44077	1.16846	1.39932	1.21328	1.51791
	TNFα	1.79176	1.35223	1.44693	2.17055	1.77061	1.23358	1.34748	1.76222
	IL6-TNFα	2.07935	1.36602	1.63656	1.80059	1.80445	1.8678	1.10883	1.41982
	Mixed-effects model (REML)	Matching: Both factors			Random effects	SD	Variance
	Assume sphericity?	No			Subject	0.1586	0.02515
	Alpha	0.05			Subject x STS	0.111	0.01233
					Subject x cytokines	0	0
	Fixed effects (type III)	P value	P value summary		Residual	0.2508	0.06292
	STS	0.1006	ns
	cytokines	0.564	ns		Was the matching effective?
	STS x cytokines	0.2042	ns		Chi-square, df	3.668, 2
					P value	0.1598
					P value summary	ns
					Is there significant matching (P < 0.05)?	No
	Figure 8b apoptosis 48h 10mM STS
		Ctrl					STS10
	UT	1.1	1.53846	1.33333	1.0917	3.5	1.46154	4.20561	4.0708	2.28137	2.68692
	IL-6	2.25352	0.522193	2.75862	0.503356	1.52091	4.18848	1.21065	2.75424	0.996678	1.53846
	TNFα	2.5	4.41989	4.0367	0.629921	3.55556	3.2521	3.22581	9.09091	4.49898	1.60367
	IL6-TNFα	2.5	6.45833	4.88281	2.26481	3.25	3.66667	4.69136	3.20946	3.02419	3.05882
	Mixed-effects model (REML)	Matching: Both factors		Random effects	SD
	Assume sphericity?	No		Subject	0.5519
	Alpha	0.05		Subject x STS	0.5745
				Subject x cytokines	0.273
	Fixed effects (type III)	P value		Residual	1.305
	STS	0.05
	cytokines	0.19		Was the matching effective?
	STS x cytokines	0.45		Chi-square, df	2.179, 3
				P value	0.54
				P value summary	ns
				Is there significant matching (P < 0.05)?	No
	Figure 8c bax															Figure 8c Bid
		Vh						STS 10mM									Vh						STS 10mM
	Ctrl	0.792896	1.01862	0.725852	0.339039	0.579127	0.821574	1.07963	1.51765	0.960034	0.551851	1.02978	1.62139			Ctrl	0.849673	1.09456	0.130069	1.17943	1.8552	2.67192	2.0607	1.90034	4.05798	2.0897	2.55823	3.01905
	IL6+TNFα	1.3187	1.86975	0.87807	0.915568	0.847361	1.12177	1.48446	1.48543	0.915241	1.10618	1.209	1.86396			IL6+TNFα	2.48452	1.90993	3.74816	5.94868	3.27309	4.65746	4.34054	3.9864	5.97255	4.44796	5.65128	4.87694
	Tukey's multiple comparisons test	Mean Diff.	95.00% CI of diff.	Below threshold?	Summary											Tukey's multiple comparisons test	Mean Diff.	95.00% CI of diff.	Below threshold?	Summary	Adjusted P Value
	Ctrl:Vh vs. Ctrl:STS 10mM	-0.4139	-0.7483 to -0.07944	Yes	*											Ctrl:Vh vs. Ctrl:STS 10mM	-1.318	-3.290 to 0.6549	No	ns	0.18
	Ctrl:Vh vs. IL6+TNFα:Vh	-0.4457	-0.8307 to -0.06062	Yes	*											Ctrl:Vh vs. IL6+TNFα:Vh	-2.373	-4.641 to -0.1063	Yes	*	0.04
	Ctrl:Vh vs. IL6+TNFα:STS 10mM	-0.6312	-1.064 to -0.1980	Yes	*											Ctrl:Vh vs. IL6+TNFα:STS 10mM	-3.582	-5.444 to -1.721	Yes	**	0.003
	Ctrl:STS 10mM vs. IL6+TNFα:Vh	-0.03181	-0.5523 to 0.4887	No	ns											Ctrl:STS 10mM vs. IL6+TNFα:Vh	-1.056	-3.358 to 1.246	No	ns	0.41
	Ctrl:STS 10mM vs. IL6+TNFα:STS 10mM	-0.2173	-0.5749 to 0.1403	No	ns											Ctrl:STS 10mM vs. IL6+TNFα:STS 10mM	-2.265	-2.944 to -1.586	Yes	***	<0.001
	IL6+TNFα:Vh vs. IL6+TNFα:STS 10mM	-0.1855	-0.7443 to 0.3733	No	ns											IL6+TNFα:Vh vs. IL6+TNFα:STS 10mM	-1.209	-3.532 to 1.114	No	ns	0.33
	Figure 8c Bim EL															Figure 8c Bim S
		Vh					STS 10mM										Vh					STS 10mM
	Ctrl	0.173848	0.209472	0.294063	1.03396	0.693475	0.378965	0.90573	0.82557	1.88301	0.906154					Ctrl	0.027346	0.056652	0.046234	0.045649		0.108266	0.098884	0.063476	0.089227
	IL6+TNFα	2.29916	3.39921	1.76781	6.73765	4.50416	4.26594	3.59618	7.74894	7.19217	5.5151					IL6+TNFα	0.267687	0.151874	0.199686	0.23481		0.272023	0.208372	0.215667	0.402182
	Tukey's multiple comparisons test	Mean Diff.	95.00% CI of diff.	Below threshold?	Summary	Adjusted P Value										Tukey's multiple comparisons test	Mean Diff.	95.00% CI of diff.	Below threshold?	Summary	Adjusted P Value
	Ctrl:Vh vs. Ctrl:STS 10mM	-0.4989	-1.023 to 0.02466	No	ns	0.06										Ctrl:Vh vs. Ctrl:STS 10mM	-0.04599	-0.1805 to 0.08849	No	ns	0.47
	Ctrl:Vh vs. IL6+TNFα:Vh	-3.261	-6.246 to -0.2750	Yes	*	0.04										Ctrl:Vh vs. IL6+TNFα:Vh	-0.1695	-0.2981 to -0.04102	Yes	*	0.02
	Ctrl:Vh vs. IL6+TNFα:STS 10mM	-5.183	-8.155 to -2.211	Yes	**	0.007										Ctrl:Vh vs. IL6+TNFα:STS 10mM	-0.2306	-0.3591 to -0.1021	Yes	**	0.003
	Ctrl:STS 10mM vs. IL6+TNFα:Vh	-2.762	-5.518 to -0.005181	Yes	*	0.05										Ctrl:STS 10mM vs. IL6+TNFα:Vh	-0.1236	-0.2521 to 0.004976	No	ns	0.06
	Ctrl:STS 10mM vs. IL6+TNFα:STS 10mM	-4.684	-7.565 to -1.802	Yes	**	0.009										Ctrl:STS 10mM vs. IL6+TNFα:STS 10mM	-0.1846	-0.3131 to -0.05607	Yes	*	0.01
	IL6+TNFα:Vh vs. IL6+TNFα:STS 10mM	-1.922	-6.234 to 2.390	No	ns	0.38										IL6+TNFα:Vh vs. IL6+TNFα:STS 10mM	-0.06105	-0.1955 to 0.07344	No	ns	0.3
	Figure 8d cleave caspase activity 48h 10mM STS
		Ctrl					STS10
	UT	0.881603	0.455472	0.925004	1.80999		1.01161	0.320649	1.37615	1.71726
	IL1β-TNFα	1.46055	1.1999	2.71379	2.75646		1.73856	2.70588	3.41346	3.29389
	IL1β-TNFα-IL6	1.68536	2.16959	2.18972	3.34213		2.70498	2.94393	3.04729	4.09948
	Mixed-effects model (REML)	Matching: Both factors					Šídák's multiple comparisons test	Mean Diff.	95.00% CI of diff.	Below threshold?	Summary	Adjusted P Value
	Assume sphericity?	Yes
	Alpha	0.05					Ctrl - STS10
							UT	-0.0884	-0.5995 to 0.4227	No	ns	0.95
	Fixed effects (type III)	P value	P value summary	Statistically significant (P < 0.05)?			IL1β-TNFα	-0.7553	-1.266 to -0.2441	Yes	**	0.006
	cytokines	0.001	**	Yes			IL1β-TNFα-IL6	-0.8522	-1.363 to -0.3411	Yes	**	0.003
	STS	0.01	*	Yes
	cytokines x STS	0.04	*	Yes
	Random effects	SD	Variance
	Subject	0.5582	0.3116
	Subject x cytokines	0.3096	0.09585
	Subject x STS	0	0
	Residual	0.2473	0.06116
	Figure 8e apoptosis 48h 0mM STS
		Ctrl							STS10
	UT	2.5	1.33333	5.33333	3.33333	1	3.5	2.5	3.89474	4.0708	6.5	4.25	0.909091	2	3
	IL1β-TNFα	2.82686	4.21053	7.47664	3.44828	4.5	2.63158	6.15385	11.9658	11.5591	20	9.78261	6.80628	4.7	7.91667
	IL1β-TNFα-IL6	6.10687	8.97959	10.9091	12.8571	5.5	4.66667	8.625	19.7183	19.1177	30.099	14.6429	11.5942	10.3896	18.9286
	Mixed-effects model (REML)	Matching: Both factors			Random effects	SD	Variance			Šídák's multiple comparisons test	Mean Diff.	95.00% CI of diff.	Below threshold?	Summary	Adjusted P Value
	Assume sphericity?	No			Subject	2.309	5.329
	Alpha	0.05			Subject x cytokines	0.6119	0.3744			Ctrl - STS10
					Subject x STS	1.949	3.799			UT	-0.7321	-2.361 to 0.8968	No	ns	0.47
	Fixed effects (type III)	P value	P value summary		Residual	2.187	4.783			IL1β-TNFα	-5.926	-11.01 to -0.8404	Yes	*	0.03
	cytokines	<0.001	***							IL1β-TNFα-IL6	-9.549	-16.64 to -2.455	Yes	*	0.01
	STS	0.005	**		Was the matching effective?
	cytokines x STS	0.002	**		Chi-square, df	16.38, 3
					P value	<0.001
					P value summary	***
					Is there significant matching (P < 0.05)?	Yes
	Figure 8 f WB STS 3 with or without 3 cytokine mix
																Tukey's multiple comparisons test	Mean Diff.	95.00% CI of diff.	Adjusted P Value
		BAX	Vh						STS 10mM
		Ctrl	0.99145	3.21311	1.5595	3.73816	3.21311		4.70605	4.85471	2.07098	5.98322	4.85471			Ctrl:Vh vs. Ctrl:STS 10mM	-1.315	-1.978 to -0.6526	0.003
		IL1β/IL6/TNFα	7.39923	8.36232	4.85827	6.31351	8.36232		14.0283	5.46839	6.52949	11.2297				Ctrl:Vh vs. IL1β/IL6/TNFα:Vh	-4.02	-7.126 to -0.9133	0.02
																Ctrl:Vh vs. IL1β/IL6/TNFα:STS 10mM	-5.263	-8.590 to -1.935	0.008
																Ctrl:STS 10mM vs. IL1β/IL6/TNFα:Vh	-2.704	-5.949 to 0.5402	0.09
																Ctrl:STS 10mM vs. IL1β/IL6/TNFα:STS 10mM	-3.947	-6.947 to -0.9476	0.02
																IL1β/IL6/TNFα:Vh vs. IL1β/IL6/TNFα:STS 10mM	-1.243	-4.973 to 2.487	0.64
		Bid	Vh						STS 10mM							Tukey's multiple comparisons test	Mean Diff.	95.00% CI of diff.	Adjusted P Value
		Ctrl	3.42838	1.18375	0.97943	1.66773	0.896233	1.03329	4.94161	2.62723	5.23064	9.84477	4.12365	3.88983
		IL1β/IL6/TNFα	7.29066	1.73239	3.58388	2.30549	4.75651	3.54785	8.7197	5.43963	10.7228	15.4837	3.54278	8.05857		Ctrl:Vh vs. Ctrl:STS 10mM	-3.578	-7.333 to 0.1768	0.06
																Ctrl:Vh vs. IL1β/IL6/TNFα:Vh	-2.338	-4.556 to -0.1204	0.04
																Ctrl:Vh vs. IL1β/IL6/TNFα:STS 10mM	-7.13	-13.28 to -0.9816	0.03
																Ctrl:STS 10mM vs. IL1β/IL6/TNFα:Vh	1.24	-3.853 to 6.334	0.81
																Ctrl:STS 10mM vs. IL1β/IL6/TNFα:STS 10mM	-3.552	-6.998 to -0.1047	0.04
																IL1β/IL6/TNFα:Vh vs. IL1β/IL6/TNFα:STS 10mM	-4.792	-12.31 to 2.724	0.2
		Bim EL	Vh						STS 10mM							Tukey's multiple comparisons test	Mean Diff.	95.00% CI of diff.	Adjusted P Value
		Ctrl	0.99145	3.21311	1.5595	3.73816	3.21311		4.70605	4.85471	2.07098	5.98322	4.85471
		IL1β/IL6/TNFα	7.39923	8.36232	4.85827	6.31351	8.36232		14.0283	5.46839	6.52949	11.2297				Ctrl:Vh vs. Ctrl:STS 10mM	-1.951	-4.078 to 0.1762	0.07
																Ctrl:Vh vs. IL1β/IL6/TNFα:Vh	-4.516	-7.341 to -1.692	0.01
																Ctrl:Vh vs. IL1β/IL6/TNFα:STS 10mM	-6.938	-18.02 to 4.145	0.16
																Ctrl:STS 10mM vs. IL1β/IL6/TNFα:Vh	-2.565	-4.945 to -0.1851	0.04
																Ctrl:STS 10mM vs. IL1β/IL6/TNFα:STS 10mM	-4.91	-13.52 to 3.705	0.19
																IL1β/IL6/TNFα:Vh vs. IL1β/IL6/TNFα:STS 10mM	-2.581	-12.69 to 7.527	0.65
		Bim S	Vh						STS 10mM							Tukey's multiple comparisons test	Mean Diff.	95.00% CI of diff.	Adjusted P Value
		Ctrl	1.46207	1.05598	0.649469	0.962433	1.94879		2.41051	1.20837	0.966626	1.8534	2.44816
		IL1β/IL6/TNFα	4.17972	1.94539	1.15372	2.55822	2.60248		4.28989	1.74186	1.78148	3.29385	3.17441			Ctrl:Vh vs. Ctrl:STS 10mM	-0.5617	-1.099 to -0.02424	0.04
																Ctrl:Vh vs. IL1β/IL6/TNFα:Vh	-1.272	-2.355 to -0.1890	0.02
																Ctrl:Vh vs. IL1β/IL6/TNFα:STS 10mM	-1.641	-2.683 to -0.5978	0.003
																Ctrl:STS 10mM vs. IL1β/IL6/TNFα:Vh	-0.7105	-1.753 to 0.3322	0.23
																Ctrl:STS 10mM vs. IL1β/IL6/TNFα:STS 10mM	-1.079	-2.162 to 0.004235	0.05
																IL1β/IL6/TNFα:Vh vs. IL1β/IL6/TNFα:STS 10mM	-0.3684	-0.9058 to 0.1690	0.2
	Figure 8g cleave caspase activity 48h siCTH
		siCtrl						siCTH1						siCTH2
	UT	1.45892	1.47169	1.27569	1.34616	1.01606	1.1202	1.84069	1.08095	1.98598	1.06238	1.18706	1.15467	2.60967	0.901864	1.64265	1.42315	1.50613	1.61832
	IL1β-TNFα-IL6	3.42621	4.39331	4.25871	4.22402	2.2372	2.50055	2.45289	2.63933	2.20277	2.38289	1.0575	1.28429	3.79676	2.17468	3.37817	1.6287	1.87535	1.82067
	Mixed-effects model (REML)	Matching: Both factors			Random effects	SD	Variance		Dunnett's multiple comparisons test	Mean Diff.	95.00% CI of diff.	Below threshold?	Summary	Adjusted P Value
	Assume sphericity?	Yes			Subject	0.2876	0.08274
	Alpha	0.05			Subject x cyt	0.3524	0.1242		UT
					Subject x siCTH	0.3262	0.1064		siCtrl vs. siCTH1	-0.1038	-0.7774 to 0.5698	No	ns	0.91
	Fixed effects (type III)	P value	P value summary		Residual	0.3663	0.1341		siCtrl vs. siCTH2	-0.3355	-1.009 to 0.3381	No	ns	0.4
	cyt	0.004	**
	siCTH	0.05	*		Was the matching effective?				IL1β-TNFα-IL6
	cyt x siCTH	<0.001	***		Chi-square, df	8.971, 3			siCtrl vs. siCTH1	1.503	0.8298 to 2.177	Yes	***	<0.001
					P value	0.03			siCtrl vs. siCTH2	1.061	0.3874 to 1.735	Yes	**	0.002
					P value summary	*
					Is there significant matching (P < 0.05)?	Yes
	Figure 8h apototsis 48h siCTH
		siCtrl						siCTH1						siCTH2
	UT	4.5	9.14286	10	5.5	10	2.5	2.66667	4.4	2.85714	4	2.85714	2	5.14286	6.4	4.16667	8	4.16667	10
	IL1β-TNFα-IL6	14.6875	22.2222	21.3333	16.25	30	32.0755	9.25373	13.871	11.236	6.66667	12.8571	21.6667	8.99281	20	17.7596	8	16	27.037
	Mixed-effects model (REML)	Matching: Both factors			Random effects	SD	Variance		Tukey's multiple comparisons test	Mean Diff.	95.00% CI of diff.	Below threshold?	Summary	Adjusted P Value
	Assume sphericity?	Yes			Subject	0	0
	Alpha	0.05			Subject x cyt	4.142	17.15		UT
					Subject x siCTH	1.354	1.833		siCtrl vs. siCTH1	3.81	-0.02055 to 7.641	No	ns	0.05
	Fixed effects (type III)	P value	P value summary	Statistically significant (P < 0.05)?	Residual	2.246	5.045		siCtrl vs. siCTH2	0.6278	-3.203 to 4.459	No	ns	0.91
	cyt	0.005	**	Yes					siCTH1 vs. siCTH2	-3.183	-7.013 to 0.6483	No	ns	0.11
	siCTH	<0.001	***	Yes	Was the matching effective?
	cyt x siCTH	0.01	*	Yes	Chi-square, df	16.73, 2			IL1β-TNFα-IL6
					P value	<0.001			siCtrl vs. siCTH1	10.17	6.339 to 14.00	Yes	***	<0.001
					P value summary	***			siCtrl vs. siCTH2	6.463	2.632 to 10.29	Yes	**	0.001
					Is there significant matching (P < 0.05)?	Yes			siCTH1 vs. siCTH2	-3.706	-7.537 to 0.1245	No	ns	0.06
	Figure 8 i WB STS 3 with or without 3 cytokine mix
	Bid		siCtrl					siCTH1					siCTH2
		Ctrl	0.614542	1.3673	0.418202	1.98741	0.961464	1.27766	1.71239	0.476487	1.5297	0.815293	1.31408	0.980629	0.556191	1.06187	0.615093
		IL6-TNFα-IL1β	1.82417	1.89104	1.96031	3.5371	1.69646	2.78117	1.4136	2.41913	2.26217	0.99054	1.92944	1.9639	1.77044	1.76343	1.4907
		Mixed-effects model (REML)	Matching: Both factors		Fixed effects (type III)	P value		Dunnett's multiple comparisons test	Mean Diff.	95.00% CI of diff.	Adjusted P Value
		Assume sphericity?	Yes		siCTH	0.01		Ctrl
		Alpha	0.05		cytokines	0.51		siCtrl vs. siCTH1	-0.09252	-0.7992 to 0.6141	0.93
					siCTH x cytokines	0.63		siCtrl vs. siCTH2	0.1642	-0.5424 to 0.8709	0.8
								IL6-TNFα-IL1β
								siCtrl vs. siCTH1	0.2085	-0.4982 to 0.9152	0.7
								siCtrl vs. siCTH2	0.3982	-0.3084 to 1.105	0.32
	Bax		siCtrl						siCTH1						siCTH2
		Ctrl	8.67008	12.3209	7.70991	10.9061	5.73693	7.51806	4.67309	5.81951	6.39088	4.85668	3.23468	2.47353	4.19327	3.62953	3.25013	3.60003	2.40202	3.03826
		IL6-TNFα-IL1β	21.3827	19.7263	17.9311	13.4928	6.59372	9.18845	22.2866	5.19519	3.27771	6.2683	3.72725	5.06003	14.4188	4.27242	4.60666	5.1496	3.27792	2.99614
								Dunnett's multiple comparisons test	Mean Diff.	95.00% CI of diff.	Adjusted P Value
								Ctrl
								siCtrl vs. siCTH1	4.236	0.6526 to 7.819	0.02
								siCtrl vs. siCTH2	5.458	1.875 to 9.041	0.003
								IL6-TNFα-IL1β
								siCtrl vs. siCTH1	7.083	3.500 to 10.67	<0.001
								siCtrl vs. siCTH2	8.932	5.349 to 12.52	<0.001
	BIM EL		siCtrl				siCTH1				siCTH2					BIM S		siCtrl				siCTH1				siCTH2
		Ctrl	2.0436	2.9572	3.08154	2.22516	2.27823	0.407118	1.66201	1.2181	1.95151	1.02229	1.12256	1.45795			Ctrl	0.139675	0.639646	0.856505	0.468456	0.00581051	0.0461303	0.160693	0.0775017	0	0.180458	0.438854	0.591374
		IL6-TNFα-IL1β	3.63838	2.59786	2.40257	3.49168	1.93231	0.41013	2.37325	1.29161	2.7946	1.22775	1.00872	1.59442			IL6-TNFα-IL1β	0.854932	0.841832	1.20979	1.98279	0.0761329	0.065823	0.19083	0.308853	0.101672	0	0.314734	0.822307
					Dunnett's multiple comparisons test	Mean Diff.	95.00% CI of diff.	Adjusted P Value									Dunnett's multiple comparisons test	Mean Diff.	95.00% CI of diff.	Adjusted P Value
					Ctrl												Ctrl
					siCtrl vs. siCTH1	1.186	0.09277 to 2.278	0.03									siCtrl vs. siCTH1	0.4535	0.1074 to 0.7997	0.01
					siCtrl vs. siCTH2	1.188	0.09556 to 2.281	0.03									siCtrl vs. siCTH2	0.2234	-0.1228 to 0.5696	0.22
					IL6-TNFα-IL1β												IL6-TNFα-IL1β
					siCtrl vs. siCTH1	1.531	0.4381 to 2.624	0.008									siCtrl vs. siCTH1	1.062	0.7158 to 1.408	<0.001
					siCtrl vs. siCTH2	1.376	0.2835 to 2.469	0.02									siCtrl vs. siCTH2	0.9127	0.5665 to 1.259	<0.001

## Sheet: Sup Figure2
Max diameter
Ctrl	STS 2.5
1.68*	1.37		Unpaired t test			F test to compare variances
1.34	1.93		P value	0.03		F, DFn, Dfd	1.117, 9, 8
1.24	1.62		P value summary	*		P value	0.89
1.13	1.67		Significantly different (P < 0.05)?	Yes		P value summary	ns
1.77	1.4		One- or two-tailed P value?	Two-tailed		Significantly different (P < 0.05)?	No
1.33	1.43		t, df	t=2.419, df=17
1.62	1.35*
1.67	1.32*
1.48	2.09		How big is the difference?			Test for normal distribution
1.19	1.73		Mean of column A	1.419		D'Agostino & Pearson test
	1.89		Mean of column B	1.679		K2	1.479	0.4803
	1.66		Difference between means (A - B) ± SEM	-0.2601 ± 0.1075		P value	0.48	0.79
			95% confidence interval	-0.4869 to -0.03328		Passed normality test (alpha=0.05)?	Yes	Yes
			R squared (eta squared)	0.2561		P value summary	ns	ns
						Anderson-Darling test
						A2*	0.2737	0.2549
						P value	0.57	0.65
						Passed normality test (alpha=0.05)?	Yes	Yes
						P value summary	ns	ns
						Shapiro-Wilk test
						W	0.9378	0.9452
excluded because identified as outlier by the ROUT method (Q = 2%)						P value	0.56	0.61
						Passed normality test (alpha=0.05)?	Yes	Yes
						P value summary	ns	ns
						Kolmogorov-Smirnov test
						KS distance	0.1914	0.1503
						P value	>0.10	>0.10
						Passed normality test (alpha=0.05)?	Yes	Yes
						P value summary	ns	ns
						Number of values	9	10
Max AAA area
Ctrl	STS 2.5
5.92	7.62		Unpaired t test			F test to compare variances
2.87	1.49*		P value	0.02		F, DFn, Dfd	3.960, 7, 8
5.98	9.96		P value summary	*		P value	0.07
2.76	7.01		Significantly different (P < 0.05)?	Yes		P value summary	ns
4.44	2.28*		One- or two-tailed P value?	Two-tailed		Significantly different (P < 0.05)?	No
4.38	4.92		t, df	t=2.741, df=15
5.23	8.56
4.54	7.31
4.71	7.24		How big is the difference?			Test for normal distribution
	2.49		Mean of column A	4.537		D'Agostino & Pearson test
			Mean of column B	6.889		K2	0.4805	2.546
			Difference between means (A - B) ± SEM	-2.352 ± 0.8581		P value	0.79	0.28
			95% confidence interval	-4.181 to -0.5231		Passed normality test (alpha=0.05)?	Yes	Yes
			R squared (eta squared)	0.3337		P value summary	ns	ns
						Anderson-Darling test
						A2*	0.3912	0.4047
						P value	0.3	0.27
						Passed normality test (alpha=0.05)?	Yes	Yes
						P value summary	ns	ns
						Shapiro-Wilk test
						W	0.9048	0.9209
						P value	0.28	0.44
excluded because identified as outlier by the ROUT method (Q = 1%)						Passed normality test (alpha=0.05)?	Yes	Yes
excluded because of technical problems						P value summary	ns	ns
						Kolmogorov-Smirnov test
						KS distance	0.2233	0.2712
						P value	>0.10	0.09
						Passed normality test (alpha=0.05)?	Yes	Yes
						P value summary	ns	ns
						Number of values	9	8
Mean AAA area
Ctrl	STS 2.5
5.45	6.44		Unpaired t test			F test to compare variances
2.49	1.35*		P value	0.01		F, DFn, Dfd	3.160, 7, 8
4.37	1.28*		P value summary	*		P value	0.13
2.6	6.71		Significantly different (P < 0.05)?	Yes		P value summary	ns
3.72	5.89		One- or two-tailed P value?	Two-tailed		Significantly different (P < 0.05)?	No
3.25	1.64*		t, df	t=2.775, df=15
3.41	4.23
4.24	6.74
3.41	1.88					Test for normal distribution
	5.92		How big is the difference?			D'Agostino & Pearson test
	5.6		Mean of column A	3.66		K2	1.255	8.265
			Mean of column B	5.426		P value	0.53	0.02
			Difference between means (B - A) ± SEM	1.766 ± 0.6364		Passed normality test (alpha=0.05)?	Yes	No
			95% confidence interval	0.4098 to 3.123		P value summary	ns	*
			R squared (eta squared)	0.3393
						Anderson-Darling test
						A2*	0.2584	0.7244
						P value	0.62	0.03
						Passed normality test (alpha=0.05)?	Yes	No
						P value summary	ns	*
						Shapiro-Wilk test
						W	0.9456	0.7941
excluded because identified as outlier by the ROUT method (Q = 1%)						P value	0.64	0.02
						Passed normality test (alpha=0.05)?	Yes	No
						P value summary	ns	*
						Kolmogorov-Smirnov test
						KS distance	0.1622	0.2921
						P value	>0.10	0.04
						Passed normality test (alpha=0.05)?	Yes	No
						P value summary	ns	*
						Number of values	9	8
Elastin degradation grade
Ctrl	STS 2.5
31	23		Unpaired t test			F test to compare variances
13	15		P value	0.05		F, DFn, Dfd	1.185, 8, 8
27	25		P value summary	ns		P value	0.82
9	35		Significantly different (P < 0.05)?	No		P value summary	ns
25	31		One- or two-tailed P value?	Two-tailed		Significantly different (P < 0.05)?	No
18	35		t, df	t=2.114, df=16
22	26
18	34
27	28		How big is the difference?			Test for normal distribution
			Mean of column A	21.11		D'Agostino & Pearson test
			Mean of column B	28		K2	0.5417	1.483
			Difference between means (B - A) ± SEM	6.889 ± 3.259		P value	0.76	0.48
			95% confidence interval	-0.02066 to 13.80		Passed normality test (alpha=0.05)?	Yes	Yes
			R squared (eta squared)	0.2183		P value summary	ns	ns
						Anderson-Darling test
						A2*	0.2255	0.3018
						P value	0.74	0.51
						Passed normality test (alpha=0.05)?	Yes	Yes
						P value summary	ns	ns
						Shapiro-Wilk test
						W	0.9583	0.9179
						P value	0.78	0.37
						Passed normality test (alpha=0.05)?	Yes	Yes
						P value summary	ns	ns
						Kolmogorov-Smirnov test
						KS distance	0.1499	0.1512
						P value	>0.10	>0.10
						Passed normality test (alpha=0.05)?	Yes	Yes
						P value summary	ns	ns
						Number of values	9	9

[truncated: 8 more sheets: Sup Figure3, Sup Figure4, Sup Figure5, Sup Figure6, Sup Figure7, Sup Figure9, Figure S10, Figure S11]
