# Supplementary material for: Hydrogen sulfide aggravates neutrophil infiltration, vascular remodeling and elastase-induced abdominal aortic aneurysm in male mice
Source: Commun Med (Lond). 2025 Jul 1;5:267. doi: 10.1038/s43856-025-00978-5 (PMC12217252; doi:10.1038/s43856-025-00978-5)
Supplement: Supplementary file 5 — Supplementary Data 2 [file 43856_2025_978_MOESM5_ESM.xlsx]

## Sheet: Table Reagents
	Supplementary Data 2: Reagents and Kits
	Description	Vendor	Catalog #
	Immobilon Western Chemiluminescent HRP Substate	Millipore	Cat: WBKLS0050
	Immobilon-P transfer membrane	Millipore	Cat: IPVH00010
	Antifade Mounting Medium with DAPI	Vectashield	Cat: H-1200
	Pierce reversible protein Stain Kit for PDGF membranes	Thermofischer Scientific	Cat: 24585
	DirectPCR	Qiagen	Cat: 102-T
	Proteinase K	Qiagen	Cat: 1122470
	GoTaq Green Master Mix	Promega	Cat: M782A
	DMEM/F-12, GlutaMAX™ Supplement	Thermofischer Scientific (Gibco)	Cat: 31331-028
	Insulin-Transferrin-Selenium-Ethanolamine (100X)	Thermofischer Scientific (Gibco)	Cat: 51500056
	Recombinant Human bFGF	PeproTech®, Thermo Fisher Scientific Inc.	Cat: 100-18B;
	Fetal Bovine Serum Xtra	Capricorn Scientific	Cat: FBS-16A
	Recombinant Human EGF	PeproTech®, Thermo Fisher Scientific Inc	Cat: AF-100-15
	Gelatin type B	Sigma-Aldrich	Cat: G9391
	Tripure	Roche	Cat: 11667157001
	Buprenorphine	Temgesic, Reckitt Benckiser AG, Switzerland
	Resorcine-Fuchsine Weigert	Waldeck	Cat: 2E-030
	Hematoxylin crist.	Merck	Cat: 1.04302.0025
	Acid Fuchsin	Sigma-Aldrich	Cat: F8129
	Picric acid	Sigma-Aldrich	Cat:197378
	Neo-Clear	Merck	Cat: 1.09843.5000
	Ethanol absolu	Merck	Cat: 1.00983.2500
	Mitotracker Red CM-H2XRos fluorescent probe	Thermofischer Scientific	Cat: M7513
	Phosphate Buffered Saline (PBS)	Bichsel	Cat:100 0 324
	SDS	Promega	Cat: H5114
	Tween	Applichem	Cat: A1389
	Triton x-100	Sigma-Aldrich	Cat: T8787
	BSA	Applichem	Cat: A1391
	DC™ Protein Assay Kit I	Bio-Rad Laboratories, Cressier, Switzerland	Cat: 5000111
	Fast SYBR™ Green Master Mix	Applied Biosystems; Agilent Technologies (Schweiz) AG, Basel, Switzerland	Cat: 4385618
	PrimeScript RT Reagent Kit (Perfect Real Time)	Takara Bio Europe SAS, Saint-Germain-en-Laye, France	Cat: RR037B
	Apo-ONE® Homogeneous Caspase-3/7 Assay	Promega	Cat: G7792
	lipofectamin RNAiMax	Thermofischer Scientific (Invitrogen)	Cat: 13778–075
	BAPN (3-aminopropionitrile fumarate salt)	Sigma-Aldrich	Cat: A3134-5G
	Sodium thiosulfate	Hänseler AG, Herisau, Switzerland	Cat: 06-6688-01
	5-bromo-2′-désoxyuridine	Sigma-Aldrich	Cat: B5002
	Hoechst 33342	Sigma-Aldrich	Cat: H1399
	Propidium iodide solution	Sigma-Aldrich	Cat: P3566
	Opal 3-Plex Anti-Rb Manual Detection Kit	Akoya Biosciences, Inc	Cat: NEL840001KT
	Seahorse XF glycolysis stress test kit,	Agilent Technologies, Inc	Cat:103015-100;
	Sodium Pyruvate solution	Sigma Aldrich	Cat: S8636
	Stable Glutamine	BioConcept	Cat: 5-10K50-H
	Glucose monohydrate	Hänseler	Cat: 06-3936-09 82
	Carbonyl cyanid 4-(trifluoromethoxy)phenylhydrazone	Sigma-Aldrich	Cat: C2920
	Antimycin A from Streptomyces sp	Sigma-Aldrich	Cat: A8674
	Oligomycin from Streptomyces sp	Sigma-Aldrich	Cat: O4876
	Rotenone	Sigma-Aldrich	Cat: R8875
	Agilent Seahorse	Agilent Technologies, Inc	Cat:103576-100
