# Supplementary material for: Hydrogen sulfide aggravates neutrophil infiltration, vascular remodeling and elastase-induced abdominal aortic aneurysm in male mice
Source: Commun Med (Lond). 2025 Jul 1;5:267. doi: 10.1038/s43856-025-00978-5 (PMC12217252; doi:10.1038/s43856-025-00978-5)
Supplement: Supplementary file 6 — Supplementary Data 3 [file 43856_2025_978_MOESM6_ESM.xlsx]

## Sheet: Table antibodies
Supplementary Data 3: Antibodies
Target antigen	Vendor or Source	Catalog #	Working concentration
SM22alpha	Abcam	AB14106	1/20000 (WB)
IL-1beta	Cell Signaling Technology, Inc	#12242	1/500 (WB)
IL-6	Abcam	Ab208113	1/200 (IHC-P)
Anti-Rabbit HRPO	Invitrogen	31460	1/20000 (WB)
Anti-mouse HRPO	Jackson	115-035-146	1/15000 (WB)
	Immunoresearch
BrdU	BD Biosciences	555627	1/200 (WB)
Bax	Santa Cruz	Sc-526	1/500 (WB)
Cyclin B1	Cell Signaling Technology, Inc	#12231	1/500 (WB)
MPO	Abcam	ab208670	1/2000 (IHC-P)
CD86	Cell Signaling Technology, Inc	19589S	1/1000 (IHC-P)
MMP9	Abcam	ab228402	1/500 (IHC-P)
CD8	Cell Signaling Technology, Inc	98941S	1/100 (IHC-P)
CD3	Cell Signaling Technology, Inc	999405	1/100 (IHC-P)
CD206	Abcam	ab64693	1/20 000 (IHC-P)
Calponin	Abcam	ab46794	1/100 (IHC-P)
			1/5000 (WB)
Neutrophil-elastase (Elane)	Abcam	ab68672	1/200 (IHC-P)
Cleaved caspase 3	Cell Signaling Technology, Inc	#9664	1/200 (IHC-P)
F4/80	Invitrogen	MF48000	1/50 (IHC-P)
α-SMA	Cell Signaling Technology, Inc	#19245	1/1000 (IHC-P)
MYH11	Abcam	Ab224804	1/200 (IHC-P)
BIM	Cell Signaling Technology, Inc	#2933	1/1000 (WB)
BID	Cell Signaling Technology, Inc	#2002	1/1000 (WB)
P21CIP	Cell Signaling Technology, Inc	#2947	1/1000 (WB)
			1/100 (IF)
AMPKα	Cell Signaling Technology, Inc	#2532	1/1000 (WB)
Phospho-AMPKα (Thr172)	Cell Signaling Technology, Inc	#2535	1/1000 (WB)
Gamma H2AX	BD Biosciences	560443	1/500 (WB)
P16INK4a	Abcam	Ab108349	1/1000 (WB)
c-kit/CD117	Proteintech	18696-1-AP	1/3000 (IHC-P)
FITC anti-mouse Ly-6G/Ly-6C (Gr-1)	Biolegend	108405	1/200 (FC)
Brilliant Violet 421™ anti-mouse Ly-6C Antibody	Biolegend	128031	1/200 (FC)
KI67	Abcam	ab16667	1/200 (IHC-P)
IF, immunofluorescence; IHC-P: immunohistochemistry paraffin; FC: flow cytometry; WB: Western blotting
